# Supplementary material for: Elasto-magnetic instabilities for amplified actuation and mechanical memory
Source: Nat Commun. 2026 Jan 10;17:1511. doi: 10.1038/s41467-025-68225-y (PMC12890967; doi:10.1038/s41467-025-68225-y)
Supplement: Supplementary file 11 — Source Data [file 41467_2025_68225_MOESM11_ESM.xlsx]

## Sheet: Figure 1
Fig. 1a			1b			1e
NC-EsMV			C-EsMV				NC-EsMV	C-EsMV
Time (s)	Displacement (mm)		Time (s)	Displacement (mm)		Peak current (A)	Maximum amplitude (mm)	Maximum amplitude (mm)
0.05	0.00733		0.05	0.08224		0.2	0.136 ± 0.0049	0.472 ± 0.01166
0.055	0		0.05111	0.06935		0.3	0.166 ± 0.0049	0.596 ± 0.008
0.06	0		0.05222	0.07844		0.4	0.228 ± 0.004	0.762 ± 0.01166
0.065	0.03618		0.05333	0.09468		0.5	0.326 ± 0.008	0.878 ± 0.01166
0.07	0.02015		0.05444	0.08645		0.6	0.374 ± 0.01744	1.07 ± 0.00632
0.075	0.03931		0.05556	0.10691		0.7	0.394 ± 0.01356	1.25 ± 0.01897
0.08	0.04243		0.05667	0.10691		0.8	0.454 ± 0.012	1.292 ± 0.01166
0.085	0.07189		0.05778	0.09468		0.85	0.482 ± 0.0098	1.392 ± 0.01939
0.09	0.13233		0.05889	0.09468		0.86	0.482 ± 0.004	5.04 ± 0.01673
0.095	0.16118		0.06	0.09468		0.9	0.492 ±0.01166	5.204 ± 0.07915
0.1	0.18421		0.06111	0.09468		1	0.536 ± 0.02059	5.184 ± 0.01744
0.105	0.20285		0.06222	0.11513		1.1	0.698 ± 0.016	5.262 ± 0.03311
0.11	0.20285		0.06333	0.11102		1.2	0.726 ± 0.0196	5.176 ± 0.01625
0.115	0.20723		0.06444	0.11513		1.3	0.802 ± 0.01939	5.23 ± 0.07348
0.12	0.22697		0.06556	0.11513		1.4	0.904 ± 0.0102	5.372 ± 0.04833
0.125	0.24013		0.06667	0.09457		1.5	0.976 ± 0.008	5.336 ± 0.0196
0.13	0.25329		0.06778	0.09891
0.135	0.27631		0.06889	0.10691
0.14	0.28289		0.07	0.09447
0.145	0.28289		0.07111	0.0699		1f
0.15	0.2796		0.07222	0.05245
0.155	0.28289		0.07333	0.05757			NC-EsMV	C-EsMV
0.16	0.29276		0.07444	0.07401		Frequency (Hz)	Maximum amplitude (mm)	Maximum amplitude (mm)
0.165	0.29276		0.07556	0.06935		2	0.63	5.4
0.17	0.2796		0.07667	0.06935		3	0.59	5.4
0.175	0.27631		0.07778	0.08635		4	0.66	5.8
0.18	0.27302		0.07889	0.08635		5	0.69	6.2
0.185	0.25329		0.08	0.12747		10	0.76	6.3
0.19	0.25		0.08111	0.21382		15	0.81	6.6
0.195	0.23355		0.08222	0.33084		20	0.98	6.3
0.2	0.19964		0.08333	0.40296		30	2.2	7.7
0.205	0.20285		0.08444	0.60566		38	7.6
0.21	0.1875		0.08556	0.75152
0.215	0.1708		0.08667	0.95584
0.22	0.16118		0.08778	1.15954
0.225	0.13874		0.08889	1.46382		1g
0.23	0.11631		0.09	1.85855
0.235	0.07056		0.09111	2.29907		C-EsMV, 5 Hz			C-EsMV, 30 Hz
0.24	0.03931		0.09222	2.73826			Pre-shooting	Post-shooting		Pre-shooting	Post-shooting
0.245	0.01591		0.09333	3.29359		Peak current (A)	Maximum amplitude (mm)	Maximum amplitude (mm)	Peak current (A)	Maximum amplitude (mm)	Maximum amplitude (mm)
0.25	0.00329		0.09444	3.68421		0.5	1.14		0.2	0.572
0.255	0		0.09556	4.10362		0.6	1.228		0.3	0.77	5.596
0.26	0		0.09667	4.53577		0.7	1.285	4.7125	0.4	1.238
0.265	0.00733		0.09778	4.83806		0.8	1.3075		0.5	1.7
0.27	0.00329		0.09889	5.04272		0.85	1.315		0.6	1.788	6.12
0.275	0.03931		0.1	5.17681		0.9	5.132		0.7	6.222
0.28	0.04556		0.10111	5.22935		1	4.968		0.8	6.68
0.285	0.12592		0.10222	5.13269		1.1	5.096		0.9	6.788
0.29	0.15181		0.10333	4.94243		1.2	5.188		1	6.88
0.295	0.15477		0.10444	4.57363
0.3	0.16447		0.10556	4.0726
0.305	0.18092		0.10667	3.58286
0.31	0.18421		0.10778	3.05099
0.315	0.20723		0.10889	2.44623
0.32	0.22697		0.11	1.95344
0.325	0.25092		0.11111	1.50082
0.33	0.25329		0.11222	1.1801
0.335	0.26695		0.11333	0.99591
0.34	0.27631		0.11444	0.9375
0.345	0.28289		0.11556	1.01562
0.35	0.28289		0.11667	1.23355
0.355	0.28289		0.11778	1.48437
0.36	0.28289		0.11889	1.9254
0.365	0.27942		0.12	2.43421
0.37	0.28618		0.12111	2.96706
0.375	0.28289		0.12222	3.48684
0.38	0.28939		0.12333	3.98026
0.385	0.25329		0.12444	4.43341
0.39	0.25		0.12556	4.76151
0.395	0.22697		0.12667	4.97644
0.4	0.2171		0.12778	5.09891
0.405	0.19736		0.12889	5.05668
0.41	0.18145		0.13	4.86842
0.415	0.16759		0.13111	4.57598
0.42	0.17721		0.13222	4.18421
0.425	0.13233		0.13333	3.78289
0.43	0.11951		0.13444	3.29168
0.435	0.07993		0.13556	2.74671
0.44	0.06057		0.13667	2.36842
0.445	0.02015		0.13778	1.9449
0.45	0.01374		0.13889	1.6803
0.455	0		0.14	1.4227
0.46	0		0.14111	1.22122
0.465	0		0.14222	1.11842
0.47	0.02015		0.14333	1.06597
0.475	0.03931		0.14444	1.03218
0.48	0.04243		0.14556	1.03218
0.485	0.10493		0.14667	1.1462
0.49	0.12272		0.14778	1.27015
0.495	0.14898		0.14889	1.31702
0.5	0.16447		0.15	1.43092
0.505	0.17763		0.15111	1.44897
0.51	0.20926		0.15222	1.48803
0.515	0.2171		0.15333	1.64905
0.52	0.22697		0.15444	1.71706
0.525	0.24013		0.15556	1.86266
0.53	0.25329		0.15667	2.03357
0.535	0.26695		0.15778	2.24918
0.54	0.2796		0.15889	2.41365
0.545	0.28289		0.16	2.61924
0.55	0.28297		0.16111	2.76274
0.555	0.28939		0.16222	2.97053
0.56	0.28618		0.16333	3.15937
0.565	0.28618		0.16444	3.25552
0.57	0.28289		0.16556	3.29359
0.575	0.27631		0.16667	3.2977
0.58	0.26591		0.16778	3.25152
0.585	0.25329		0.16889	3.125
0.59	0.24671		0.17	2.9153
0.595	0.24671		0.17111	2.6538
0.6	0.21052		0.17222	2.4131
0.605	0.21186		0.17333	2.1137
0.61	0.1875		0.17444	1.81322
0.615	0.18682		0.17556	1.60362
0.62	0.15477		0.17667	1.30345
0.625	0.12592		0.17778	1.08286
0.63	0.11951		0.17889	0.88774
0.635	0.04556		0.18	0.77155
0.64	0.03931		0.18111	0.63533
0.645	0.03931		0.18222	0.46875
0.65	0.02015		0.18333	0.33717
0.655	0		0.18444	0.14958
0.66	0.01054		0.18556	0.08624
0.665	0.01054		0.18667	0.05574
0.67	0.03931		0.18778	0.07779
0.675	0.03931		0.18889	0.05841
0.68	0.06362		0.19	0.05841
0.685	0.10493		0.19111	0.07401
0.69	0.13618		0.19222	0.08624
0.695	0.14243		0.19333	0.09457
0.7	0.18092		0.19444	0.09457
0.705	0.19736		0.19556	0.07779
0.71	0.18092		0.19667	0.05668
0.715	0.20605		0.19778	0.06442
0.72	0.20926		0.19889	0.08635
0.725	0.25413		0.2	0.09046
0.73	0.25329		0.20111	0.08635
0.735	0.26695		0.20222	0.07357
0.74	0.2796		0.20333	0.05574
0.745	0.29259		0.20444	0.04238
0.75	0.29276		0.20556	0.04112
0.755	0.29276		0.20667	0.05668
0.76	0.30263		0.20778	0.05668
0.765	0.29605		0.20889	0.06935
0.77	0.29259		0.21	0.05245
0.775	0.27631		0.21111	0.04823
0.78	0.26054		0.21222	0.04639
0.785	0.25329		0.21333	0.03437
0.79	0.25329		0.21444	0.06168
0.795	0.23684		0.21556	0.05668
0.8	0.21052		0.21667	0.05668
			0.21778	0.05841
			0.21889	0.05245
			0.22	0.0731
			0.22111	0.0609
			0.22222	0.05668
			0.22333	0.0609
			0.22444	0.03134
			0.22556	0.06442
			0.22667	0.03701
			0.22778	0.02636
			0.22889	0.06168
			0.23	0.07401
			0.23111	0.06168
			0.23222	0.06168
			0.23333	0.07812
			0.23444	0.06168
			0.23556	0.08245
			0.23667	0.07443
			0.23778	0.05757
			0.23889	0.04823
			0.24	0.05668
			0.24111	0.07401
			0.24222	0.04401
			0.24333	0.04823
			0.24444	0.05245
			0.24556	0.06579
			0.24667	0.05757
			0.24778	0.08635
			0.24889	0.07812
			0.25	0.07401
			0.25111	0.08245
			0.25222	0.05668
			0.25333	0.0609
			0.25444	0.06876
			0.25556	0.10691
			0.25667	0.10691
			0.25778	0.04823
			0.25889	0.08201
			0.26	0.06935
			0.26111	0.06512
			0.26222	0.0731
			0.26333	0.04112
			0.26444	0.06242
			0.26556	0.06935
			0.26667	0.07043
			0.26778	0.08635
			0.26889	0.08224
			0.27	0.08224
			0.27111	0.06935
			0.27222	0.09046
			0.27333	0.09847
			0.27444	0.09447
			0.27556	0.09847
			0.27667	0.11049
			0.27778	0.13158
			0.27889	0.26274
			0.28	0.34806
			0.28111	0.45364
			0.28222	0.62089
			0.28333	0.74013
			0.28444	0.92105
			0.28556	1.13647
			0.28667	1.42059
			0.28778	1.76398
			0.28889	2.13373
			0.29	2.62518
			0.29111	3.07155
			0.29222	3.58141
			0.29333	3.96793
			0.29444	4.4294
			0.29556	4.7574
			0.29667	5.03978
			0.29778	5.19737
			0.29889	5.2256
			0.3	5.1707
			0.30111	5.00799
			0.30222	4.63816
			0.30333	4.25987
			0.30444	3.70888
			0.30556	3.19202
			0.30667	2.57812
			0.30778	2.05181
			0.30889	1.60773
			0.31	1.26022
			0.31111	1.04799
			0.31222	0.97461
			0.31333	1.02395
			0.31444	1.28556
			0.31556	1.51316
			0.31667	1.9294
			0.31778	2.44655
			0.31889	2.89862
			0.32	3.49918
			0.32111	3.9889
			0.32222	4.44079
			0.32333	4.7389
			0.32444	5.06512
			0.32556	5.11513
			0.32667	5.05757
			0.32778	4.90296
			0.32889	4.60609
			0.33	4.2411
			0.33111	3.80757
			0.33222	3.32484
			0.33333	2.77138
			0.33444	2.39309
			0.33556	2.02556
			0.33667	1.67763
			0.33778	1.45448
			0.33889	1.27235
			0.34	1.18832
			0.34111	1.12253
			0.34222	1.11842
			0.34333	1.19593
			0.34444	1.31702
			0.34556	1.38854
			0.34667	1.52941
			0.34778	1.68585
			0.34889	1.75164
			0.35	1.82155
			0.35111	1.94079
			0.35222	2.14575
			0.35333	2.30674
			0.35444	2.47944
			0.35556	2.64536
			0.35667	2.87007
			0.35778	3.05921
			0.35889	3.20745
			0.36	3.30181
			0.36111	3.35482
			0.36222	3.40872
			0.36333	3.38438
			0.36444	3.31003
			0.36556	3.18257
			0.36667	2.9724
			0.36778	2.65556
			0.36889	2.42987
			0.37	2.05592
			0.37111	1.77716
			0.37222	1.42681
			0.37333	1.1801
			0.37444	0.92661
			0.37556	0.76891
			0.37667	0.59299
			0.37778	0.42299
			0.37889	0.32895
			0.38	0.16447
			0.38111	0.06512
			0.38222	0.09046
			0.38333	0.07812
			0.38444	0.05245
			0.38556	0.0699
			0.38667	0.06579
			0.38778	0.05921
			0.38889	0.05921
			0.39	0.08201
			0.39111	0.07744
			0.39222	0.06579
			0.39333	0.04401
			0.39444	0.04823
			0.39556	0.03134
			0.39667	0.02467
			0.39778	0.05574
			0.39889	0.06579
			0.4	0.04823
			0.40111	0.03978
			0.40222	0.03978
			0.40333	0.02467
			0.40444	0.05841
			0.40556	0.07401
			0.40667	0.0699
			0.40778	0.08224
			0.40889	0.05245
			0.41	0.06168
			0.41111	0.07401
			0.41222	0.07812
			0.41333	0.0699
			0.41444	0.03556
			0.41556	0.06579
			0.41667	0.06579
			0.41778	0.0544
			0.41889	0.0699
			0.42	0.0699
			0.42111	0.07443
			0.42222	0.0553
			0.42333	0.0699
			0.42444	0.04238
			0.42556	0.04238
			0.42667	0.04639
			0.42778	0.04639
			0.42889	0.01645
			0.43	0.01434
			0.43111	0.01834
			0.43222	0.0731
			0.43333	0.04523
			0.43444	0.04238
			0.43556	0.02636
			0.43667	0.06876
			0.43778	0.0699
			0.43889	0.07812
			0.44	0.02467
			0.44111	0.02056
			0.44222	0.01645
			0.44333	0.0609
			0.44444	0.05668
			0.44556	0.07401
			0.44667	0.07401
			0.44778	0.04823
			0.44889	0.0544
			0.45	0.0544
			0.45111	0.06702
			0.45222	0.09046
			0.45333	0.06312
			0.45444	0.0544
			0.45556	0.06312
			0.45667	0.06642
			0.45778	0.07043
			0.45889	0.06642
			0.46	0.05921
			0.46111	0.08224
			0.46222	0.06642
			0.46333	0.08224
			0.46444	0.07043
			0.46556	0.08224
			0.46667	0.10313
			0.46778	0.07401
			0.46889	0.09046
			0.47	0.09447
			0.47111	0.08645
			0.47222	0.09046
			0.47333	0.06935
			0.47444	0.10248
			0.47556	0.08224
			0.47667	0.09046
			0.47778	0.06935
			0.47889	0.09847
			0.48	0.12747
			0.48111	0.25493
			0.48222	0.30313
			0.48333	0.41985
			0.48444	0.64556
			0.48556	0.75247
			0.48667	0.96786
			0.48778	1.20955
			0.48889	1.4887
			0.49	1.88133
			0.49111	2.34375
			0.49222	2.78472
			0.49333	3.2648
			0.49444	3.69688
			0.49556	4.1234
			0.49667	4.53968
			0.49778	4.88776
			0.49889	5.04706
			0.5	5.17293
			0.50111	5.21992
			0.50222	5.11924
			0.50333	4.88898
			0.50444	4.5514
			0.50556	4.06428
			0.50667	3.5074
			0.50778	2.97897
			0.50889	2.42219
			0.51	1.91056
			0.51111	1.47267
			0.51222	1.15954
			0.51333	0.9919
			0.51444	0.94202
			0.51556	1.01995
			0.51667	1.24178
			0.51778	1.54479
			0.51889	1.96947
			0.52	2.43421
			0.52111	3.04232
			0.52222	3.53597
			0.52333	4.0296
			0.52444	4.44943
			0.52556	4.76562
			0.52667	4.99333
			0.52778	5.1028
			0.52889	5.02405
			0.53	4.85809
			0.53111	4.5493
			0.53222	4.17156
			0.53333	3.7389
			0.53444	3.23549
			0.53556	2.72935
			0.53667	2.32093
			0.53778	1.90296
			0.53889	1.6653
			0.54	1.40857
			0.54111	1.26022
			0.54222	1.11431
			0.54333	1.06597
			0.54444	1.06402
			0.54556	1.04441
			0.54667	1.17154
			0.54778	1.22427
			0.54889	1.28838
			0.55	1.42681
			0.55111	1.46793
			0.55222	1.57283
			0.55333	1.68421
			0.55444	1.76234
			0.55556	1.88934
			0.55667	2.0553
			0.55778	2.30921
			0.55889	2.44688
			0.56	2.61924
			0.56111	2.89862
			0.56222	3.01514
			0.56333	3.16973
			0.56444	3.28357
			0.56556	3.31414
			0.56667	3.29158
			0.56778	3.25247
			0.56889	3.07188
			0.57	2.87007
			0.57111	2.6398
			0.57222	2.40543
			0.57333	2.08165
			0.57444	1.78454
			0.57556	1.49671
			0.57667	1.28556
			0.57778	1.04852
			0.57889	0.89124
			0.58	0.71957
			0.58111	0.625
			0.58222	0.44408
			0.58333	0.30839
			0.58444	0.10735
			0.58556	0.07744
			0.58667	0.03701
			0.58778	0.06242
			0.58889	0.06935
			0.59	0.04112
			0.59111	0.0699
			0.59222	0.05245
			0.59333	0.05668
			0.59444	0.00822
			0.59556	0.04112
			0.59667	0.03701
			0.59778	0.06168
			0.59889	0.08201
			0.6	0.07812
			0.60111	0.09447
			0.60222	0.1028
			0.60333	0.10691
			0.60444	0.05345
			0.60556	0.05668
			0.60667	0.07043
			0.60778	0.07093
			0.60889	0.04523
			0.61	0.05345
			0.61111	0.0544
			0.61222	0.05757
			0.61333	0.07043
			0.61444	0.05841
			0.61556	0.03437
			0.61667	0.06168
			0.61778	0.06579
			0.61889	0.04823
			0.62	0.04823
			0.62111	0.04238
			0.62222	0.01022
			0.62333	0.02636
			0.62444	0.00822
			0.62556	0.00411
			0.62667	0.04823
			0.62778	0.02636
			0.62889	0.02235
			0.63	0
			0.63111	0.01645
			0.63222	0.00822
			0.63333	0.03701
			0.63444	0.04639
			0.63556	0.01834
			0.63667	0.0514
			0.63778	0.04401
			0.63889	0.08624
			0.64	0.07744
			0.64111	0.0609
			0.64222	0.03978
			0.64333	0.03978
			0.64444	0.06008
			0.64556	0.02878
			0.64667	0.0514
			0.64778	0.07779
			0.64889	0.07779
			0.65	0.08201
			0.65111	0.06168
			0.65222	0.09868
			0.65333	0.09046
			0.65444	0.05245
			0.65556	0.07779
			0.65667	0.08201
			0.65778	0.07844
			0.65889	0.08245
			0.66	0.08201
			0.66111	0.06512
			0.66222	0.08224
			0.66333	0.0699
			0.66444	0.08224
			0.66556	0.06512
			0.66667	0.09046
			0.66778	0.0731
			0.66889	0.06512
			0.67	0.0699
			0.67111	0.08224
			0.67222	0.05668
			0.67333	0.07812
			0.67444	0.08224
			0.67556	0.08224
			0.67667	0.07779
			0.67778	0.14803
			0.67889	0.2387
			0.68	0.37762
			0.68111	0.44519
			0.68222	0.61411
			0.68333	0.73191
			0.68444	0.94161
			0.68556	1.17187
			0.68667	1.41647
			0.68778	1.79687
			0.68889	2.14227
			0.69	2.61157
			0.69111	3.09126
			0.69222	3.59827
			0.69333	3.95765
			0.69444	4.42323
			0.69556	4.71884
			0.69667	5.04401
			0.69778	5.17082
			0.69889	5.22501
			0.7	5.14254
			0.70111	4.98489
			0.70222	4.58165
			0.70333	4.26514
			0.70444	3.72122
			0.70556	3.15136
			0.70667	2.57401
			0.70778	2.05592
			0.70889	1.6129
			0.71	1.27536
			0.71111	0.99918
			0.71222	1.01234
			0.71333	1.02395
			0.71444	1.27056
			0.71556	1.47267
			0.71667	1.92139
			0.71778	2.43421
			0.71889	2.93252
			0.72	3.51193
			0.72111	4.00072
			0.72222	4.44142
			0.72333	4.75793
			0.72444	5.01867
			0.72556	5.07874
			0.72667	5.04639
			0.72778	4.89815
			0.72889	4.61055
			0.73	4.24823
			0.73111	3.80921
			0.73222	3.30311
			0.73333	2.77627
			0.73444	2.40465
			0.73556	2.0148
			0.73667	1.67352
			0.73778	1.46293
			0.73889	1.27878
			0.74	1.16776
			0.74111	1.1102
			0.74222	1.11664
			0.74333	1.20591
			0.74444	1.33645
			0.74556	1.44463
			0.74667	1.53187
			0.74778	1.6682
			0.74889	1.73742
			0.75	1.881
			0.75111	1.96968
			0.75222	2.1778
			0.75333	2.33141
			0.75444	2.53036
			0.75556	2.65214
			0.75667	2.91563
			0.75778	3.03387
			0.75889	3.23191
			0.76	3.28125
			0.76111	3.39638
			0.76222	3.42661
			0.76333	3.44572
			0.76444	3.27556
			0.76556	3.16056
			0.76667	2.93174
			0.76778	2.67914
			0.76889	2.38898
			0.77	2.06003
			0.77111	1.76398
			0.77222	1.42681
			0.77333	1.15887
			0.77444	0.92105
			0.77556	0.75552
			0.77667	0.60144
			0.77778	0.39874
			0.77889	0.28783
			0.78	0.16859
			0.78111	0.03036
			0.78222	0.10649
			0.78333	0.09457
			0.78444	0.09457
			0.78556	0.08178
			0.78667	0.09891
			0.78778	0.09046
			0.78889	0.09868
			0.79	0.09868
			0.79111	0.07401
			0.79222	0.06008
			0.79333	0.0609
			0.79444	0.04238
			0.79556	0.07812
			0.79667	0.05757
			0.79778	0.06168
			0.79889	0.08224
			0.8	0.08635

## Sheet: Figure 2
Fig. 2a							2b							2c								2d							2e									2f					2g					2h
	t0	t1	t2					t2	t3	t4					t'0	t'1	t'2	t'3					t'4	t'5	t'6				NC-EsMV		C-EsMV							NC-EsMV		C-EsMV			NC-EsMV		C-EsMV			NC-EsMV
z (mm)	PE (mJ)			z (mm)	KE (mJ)		z (mm)	PE (mJ)			z (mm)	KE (mJ)		z (mm)	PE (mJ)				z (mm)	KE (mJ)		z (mm)	PE (mJ)			z (mm)	KE (mJ)		Stable Path		Upper Stable Path		Lower Stable Path		Unstable Path			t (s)	z (mm)	t (s)	z (mm)		z (mm)	ż (mm/s)	z (mm)	ż (mm/s)		I (A)	z (mm)
0	0.112925	0.194285	0.521372	3.31594	3.84865e-05		0	0.516485	0.246893	0.11297	4.34038	1.03482e-07		0	-0.18303	0.0211981	0.199285	0.225426	0	0		0	0.132621	0.0604275	0.0534516	6.42618	0.000167837		I (A)	zstatic (mm)	I (A)	zstatic (mm)	I (A)	zstatic (mm)	I (A)	zstatic (mm)		0	4	0	3.48776		4	0	3.48776	0		0	4
0.0826446	0.106084	0.185017	0.502344	3.33094	5.50932e-05		0.0826446	0.497603	0.236055	0.106128	4.33747	7.2479e-06		0.0826446	-0.173339	0.0247957	0.197569	0.22293	0	0		0.0826446	0.132894	0.0628545	0.0560868	6.40411	0.00227116		-2	3.48379	-1.73869	2.13065	-2	0	-1.73869	2.13065		3.81203e-05	4	0.000110163	3.48776		4	-0.0010801	3.48776	-0.00639923		-0.00239517	4
0.165289	0.0993094	0.175899	0.483807	3.34807	6.64423e-05		0.165289	0.479207	0.225422	0.0993521	4.33004	2.46254e-05		0.165289	-0.164716	0.0275372	0.195182	0.21979	0	0		0.165289	0.132426	0.0644663	0.0578995	6.34507	0.00778602		-1.9799	3.49011	-1.71859	2.23209	-1.9799	0	-1.71859	1.98915		7.62406e-05	4	0.00066098	3.4877		4	-0.00340874	3.4877	-0.229758		-0.00479034	4
0.247934	0.0926079	0.166936	0.465752	3.36624	6.99923e-05		0.247934	0.461287	0.214996	0.0926494	4.31845	4.86114e-05		0.247934	-0.157061	0.0295156	0.19221	0.216092	1.82001e-11	1.09175e-23		0.247934	0.131308	0.0653543	0.0589814	6.22445	0.01859		-1.9598	3.4964	-1.69849	2.31063	-1.9598	0	-1.69849	1.90801		0.000114361	4	0.00125186	3.4874		4	-0.00701196	3.4874	-0.820213		-0.0071855	4
0.330579	0.0859873	0.158132	0.448171	3.38432	6.52741e-05		0.330579	0.443837	0.204781	0.0860275	4.30334	7.36435e-05		0.330579	-0.150281	0.0308147	0.18873	0.21191	0.000636296	5.63771e-06		0.330579	0.129617	0.0656007	0.0594149	6.02002	0.0355808		-1.9397	3.50266	-1.67839	2.36547	-1.9397	0	-1.67839	1.85056		0.000281318	4	0.00184274	3.48664		4	-0.03679	3.48664	-1.76413		-0.0176755	4
0.413223	0.0794545	0.149491	0.431056	3.40127	5.38413e-05		0.413223	0.426849	0.194777	0.0794935	4.28559	9.37308e-05		0.413223	-0.144295	0.0315097	0.184811	0.207314	0.00257897	2.36293e-05		0.413223	0.127425	0.0652793	0.0592743	5.71175	0.0582315		-1.9196	3.50889	-1.65829	2.41008	-1.9196	0	-1.65829	1.80336		0.000448275	3.99998	0.00248452	3.48507		3.99998	-0.0904973	3.48507	-3.17145		-0.028165	3.99998
0.495868	0.0730163	0.141018	0.414399	3.42977	2.14004e-05		0.495868	0.410314	0.184987	0.0730542	4.26627	0.000104085		0.495868	-0.139026	0.031669	0.180515	0.202364	0.00645459	6.18646e-05		0.495868	0.124796	0.0644571	0.0586266	5.28263	0.0841301		-1.8995	3.51509	-1.63819	2.44858	-1.8995	0	-1.63819	1.76227		0.000615232	3.99996	0.00319473	3.48212		3.99996	-0.168413	3.48212	-5.16034		-0.0386538	3.99996
0.578512	0.0666793	0.132715	0.398193	3.44042	6.37391e-06		0.578512	0.394227	0.175413	0.0667161	4.24007	9.92185e-05		0.578512	-0.134406	0.0313543	0.175897	0.197115	0.0132551	0.000135062		0.578512	0.12179	0.0631946	0.0575326	4.71663	0.108785		-1.8794	3.52126	-1.61809	2.48291	-1.8794	0	-1.61809	1.72536		0.000782189	3.99993	0.00397013	3.47712		3.99993	-0.270529	3.47712	-7.79642		-0.0491414	3.99993
0.661157	0.0604496	0.124587	0.382431	3.44426	1.03517e-06		0.661157	0.378579	0.166057	0.0604854	4.21579	7.60633e-05		0.661157	-0.130373	0.0306218	0.171009	0.191616	0.0239663	0.000264084		0.661157	0.118457	0.0615466	0.0560474	3.98982	0.125369		-1.8593	3.5274	-1.59799	2.51415	-1.8593	0	-1.59799	1.69154		0.00138443	3.99958	0.00477013	3.46963		3.99958	-0.834525	3.46963	-10.9509		-0.086959	3.99958
0.743802	0.0543332	0.116636	0.367107	3.44501	8.59482e-08		0.743802	0.363365	0.156921	0.0543679	4.19578	4.47007e-05		0.743802	-0.126868	0.0295227	0.165895	0.185913	0.0396829	0.000480796		0.743802	0.114846	0.0595631	0.0542212	3.20502	0.12523		-1.8392	3.53351	-1.57789	2.54299	-1.8392	0	-1.57789	1.66013		0.00184854	3.99904	0.00557013	3.45948		3.99904	-1.47353	3.45948	-14.4589		-0.116082	3.99904
0.826446	0.0483356	0.108866	0.352213	3.44378	1.21436e-06		0.826446	0.348577	0.148005	0.0483693	4.18173	1.73293e-05		0.826446	-0.123838	0.0281035	0.160597	0.180045	0.0616523	0.00083375		0.826446	0.111	0.0572894	0.0520995	2.47602	0.109994		-1.8191	3.53959	-1.55779	2.56988	-1.8191	0	-1.55779	1.63067		0.00231264	3.99816	0.00637013	3.44641		3.99816	-2.28057	3.44641	-18.2231		-0.14518	3.99816
0.909091	0.0424623	0.10128	0.337743	3.44137	2.78082e-06		0.909091	0.33421	0.139312	0.0424951	4.17527	4.04228e-06		0.909091	-0.121237	0.0264068	0.155152	0.17405	0.0913338	0.00139596		0.909091	0.106958	0.0547671	0.0497239	1.8168	0.0868421		-1.79899	3.54564	-1.53769	2.59517	-1.79899	0	-1.53769	1.60283		0.00277675	3.99687	0.00717013	3.43027		3.99687	-3.24444	3.43027	-22.1419		-0.174247	3.99687
0.991736	0.0367183	0.0938815	0.32369	3.43822	3.81163e-06		0.991736	0.320257	0.130843	0.0367502	4.17319	3.72649e-11		0.991736	-0.119017	0.0244716	0.149594	0.167961	0.130477	0.00227531		0.991736	0.102756	0.0520339	0.0471327	1.31984	0.0670859		-1.77889	3.55167	-1.51759	2.6191	-1.77889	0	-1.51759	1.57635		0.00324085	3.9951	0.00797013	3.41097		3.9951	-4.35183	3.41097	-26.1122		-0.203277	3.9951
1.07438	0.0311087	0.0866721	0.31005	3.43484	3.72806e-06		1.07438	0.306712	0.122599	0.0311396	4.17501	2.86722e-06		1.07438	-0.11714	0.0223335	0.143954	0.161807	0.181213	0.00362789		1.07438	0.0984273	0.0491245	0.0443604	0.962363	0.0542853		-1.75879	3.55767	-1.49749	2.64185	-1.75879	0	-1.49749	1.55105		0.00394973	3.99134	0.00877013	3.3885		3.99134	-6.28699	3.3885	-30.0331		-0.247532	3.99134
1.15702	0.0256379	0.0796548	0.296815	3.43177	2.53258e-06		1.15702	0.29357	0.114582	0.025668	4.17887	7.38221e-06		1.15702	-0.115566	0.0200252	0.138261	0.155617	0.246161	0.00567414		1.15702	0.094001	0.0460705	0.041439	0.681366	0.0468164		-1.73869	3.56364	-1.47739	2.66358	-1.73869	0	-1.47739	1.52679		0.0046586	3.98613	0.00957013	3.36296		3.98613	-8.46201	3.36296	-33.8089		-0.291665	3.98613
1.23967	0.0203104	0.0728319	0.28398	3.42934	6.74187e-07		1.23967	0.280826	0.106792	0.0203396	4.18415	1.11164e-05		1.23967	-0.114261	0.0175767	0.132539	0.149415	0.328564	0.00871669		1.23967	0.0895046	0.0429009	0.0383976	0.441997	0.0435774		-1.71859	3.56958	-1.45729	2.6844	-1.71859	0	-1.45729	1.50344		0.00536748	3.97932	0.0103701	3.33449		3.97932	-10.8074	3.33449	-37.3524		-0.335653	3.97932
1.32231	0.0151303	0.0662058	0.271541	3.42879	1.0916e-07		1.32231	0.268473	0.0992309	0.0151588	4.19011	1.22532e-05		1.32231	-0.113193	0.0150154	0.126813	0.143223	0.432468	0.0131576		1.32231	0.0849629	0.0396424	0.0352631	0.2238	0.0443064		-1.69849	3.57549	-1.43719	2.70442	-1.69849	0	-1.43719	1.48089		0.00607635	3.9708	0.0111701	3.3033		3.9708	-13.2486	3.3033	-40.5866		-0.379474	3.9708
1.40496	0.0101017	0.0597785	0.259491	3.43084	3.27958e-06		1.40496	0.256507	0.0918993	0.0101294	4.19596	1.02346e-05		1.40496	-0.11233	0.0123667	0.121103	0.137064	0.562982	0.0195102		1.40496	0.0803988	0.0363193	0.03206	0.0117928	0.0496394		-1.67839	3.58138	-1.41709	2.72372	-1.67839	0	-1.41709	1.45908		0.00678523	3.96054	0.0119701	3.26967		3.96054	-15.7086	3.26967	-43.4474		-0.423107	3.96054
1.4876	0.00522822	0.0535521	0.247825	3.43604	1.25862e-05		1.4876	0.244922	0.0847981	0.00525516	4.2009	5.96139e-06		1.4876	-0.111647	0.00965391	0.115428	0.130955	0.726664	0.0283968		1.4876	0.0758331	0.0329541	0.0288108	-2.37169e-15	0.0501039		-1.65829	3.58725	-1.39698	2.74236	-1.65829	0	-1.39698	1.43793		0.00850619	3.92873	0.0127701	3.23392		3.92873	-21.3087	3.23392	-45.8847		-0.528121	3.92873
1.57025	0.000513501	0.0475284	0.236539	3.44483	2.97147e-05		1.57025	0.233715	0.0779279	0.000539708	4.20489	4.24481e-07		1.57025	-0.111117	0.00689843	0.109808	0.124914	0.932126	0.0405193		1.57025	0.0712849	0.0295675	0.0255364				-1.63819	3.59308	-1.37688	2.7604	-1.63819	0	-1.37688	1.41739		0.0102272	3.88832	0.0135701	3.19641		3.88832	-25.6093	3.19641	-47.8636		-0.631592	3.88832
1.65289	-0.00403912	0.0417091	0.225627	3.45742	5.50544e-05		1.65289	0.222879	0.0712896	-0.00401362	4.20364	3.20305e-06		1.65289	-0.110716	0.00412003	0.104257	0.118956	1.19102	0.056577		1.65289	0.0667719	0.0261784	0.0222559				-1.61809	3.59889	-1.35678	2.77789	-1.61809	0	-1.35678	1.3974		0.0119481	3.84212	0.0143701	3.1575		3.84212	-27.8614	3.1575	-49.3642		-0.733217	3.84212
1.73554	-0.00842646	0.0360959	0.215086	3.48308	0.000104607		1.73554	0.212411	0.0648838	-0.00840164	4.19583	2.12264e-05		1.73554	-0.110422	0.0013369	0.0987902	0.113095	1.51973	0.0770833		1.73554	0.0623099	0.0228042	0.0189868				-1.59799	3.60468	-1.33668	2.79488	-1.59799	0	-1.33668	1.37792		0.0132968	3.80432	0.0151701	3.11759		3.80432	-27.9024	3.11759	-50.3815		-0.811378	3.80432
1.81818	-0.0126455	0.0306903	0.20491	3.51635	0.000158719		1.81818	0.202307	0.0587109	-0.0126213	4.18094	5.60008e-05		1.81818	-0.110214	-0.00143414	0.0934219	0.107346	1.94227	0.101964		1.81818	0.0579138	0.019461	0.0157453				-1.57789	3.61044	-1.31658	2.81141	-1.57789	0	-1.31658	1.35891		0.0146456	3.76746	0.0159701	3.07705		3.76746	-26.4306	3.07705	-50.9248		-0.888082	3.76746
1.90083	-0.0166934	0.0254936	0.195095	3.5555	0.000202596		1.90083	0.192561	0.0527715	-0.0166699	4.15921	0.000101964		1.90083	-0.110074	-0.00417762	0.088164	0.101719	2.49448	0.12959		1.90083	0.0535972	0.0161636	0.0125465				-1.55779	3.61617	-1.29648	2.8275	-1.55779	0	-1.29648	1.34034		0.0159943	3.73352	0.0167701	3.03626		3.73352	-23.6181	3.03626	-51.0163		-0.963193	3.73352
1.98347	-0.0205674	0.0205073	0.185637	3.59806	0.000222743		1.98347	0.18317	0.047066	-0.0205445	4.13165	0.000147987		1.98347	-0.109984	-0.00687921	0.0830278	0.0962252	3.22158	0.154253		1.98347	0.0493723	0.0129257	0.00940394				-1.53769	3.62188	-1.27638	2.84319	-1.53769	0	-1.27638	1.32218		0.017343	3.70411	0.0175701	2.99556		3.70411	-19.7719	2.99556	-50.6892		-1.03657	3.70411
2.06612	-0.024265	0.0157326	0.176532	3.64112	0.000212677		2.06612	0.174129	0.0415948	-0.0242427	4.08948	0.000187439		2.06612	-0.109926	-0.00952568	0.0780236	0.090875	4.01501	0.162706		2.06612	0.0452507	0.00975989	0.00633046				-1.51759	3.62756	-1.25628	2.85851	-1.51759	0	-1.25628	1.3044		0.0186917	3.68034	0.0183701	2.95528		3.68034	-15.2999	2.95528	-49.9862		-1.10809	3.68034
2.14876	-0.0277838	0.0111705	0.167776	3.68173	0.000175827		2.14876	0.165436	0.0363582	-0.0277621	4.04485	0.000186674		2.14876	-0.109887	-0.0121048	0.073161	0.0856771	4.80482	0.149273		2.14876	0.0412429	0.00667773	0.00333775				-1.49749	3.63322	-1.23618	2.87348	-1.49749	0	-1.23618	1.28698		0.0200405	3.66277	0.0191701	2.91569		3.66277	-10.6657	2.91569	-48.9574		-1.17763	3.66277
2.2314	-0.0311216	0.00682224	0.159365	3.71728	0.000124073		2.2314	0.157086	0.0313565	-0.0311004	4.00279	0.000147673		2.2314	-0.109851	-0.0146053	0.0684485	0.0806399	5.55213	0.114637		2.2314	0.0373584	0.00368996	0.000436633				-1.47739	3.63886	-1.21608	2.88811	-1.47739	0	-1.21608	1.2699		0.0214915	3.65064	0.0199701	2.87704		3.65064	-6.03618	2.87704	-47.6578		-1.25007	3.65064
2.31405	-0.034276	0.00268869	0.151295	3.75387	5.72853e-05		2.31405	0.149075	0.0265899	-0.0342554	3.96758	9.06757e-05		2.31405	-0.109804	-0.0170167	0.063894	0.0757709	6.13503	0.0722364		2.31405	0.0336062	0.00080648	-0.0023629				-1.45729	3.64447	-1.19598	2.90243	-1.45729	0	-1.19598	1.25313		0.022693	3.64535	0.0207701	2.83951		3.64535	-2.85266	2.83951	-46.1457		-1.30809	3.64535
2.39669	-0.0372452	-0.00122919	0.143563	3.77147	2.43926e-05		2.39669	0.1414	0.0220585	-0.0372251	3.9456	4.77001e-05		2.39669	-0.109735	-0.0193293	0.0595048	0.0710768	6.53045	0.0358553		2.39669	0.0299943	-0.00196357	-0.00505161				-1.43719	3.65006	-1.17588	2.91646	-1.43719	0	-1.17588	1.23667		0.0235256	3.64373	0.0215701	2.80325		3.64373	-1.13508	2.80325	-44.4805		-1.34722	3.64373
2.47934	-0.0400271	-0.00493054	0.136165	3.78211	7.184e-06		2.47934	0.134057	0.0177627	-0.0400076	3.93069	1.84442e-05		2.47934	-0.109632	-0.0215342	0.0552874	0.0665641	6.7582	0.0122291		2.47934	0.0265303	-0.00461173	-0.00762094				-1.41709	3.65563	-1.15578	2.93021	-1.41709	0	-1.15578	1.22049		0.0241325	3.64335	0.0223701	2.76837		3.64335	-0.175159	2.76837	-42.7211		-1.37515	3.64335
2.56198	-0.04262	-0.00841456	0.129099	3.78628	2.11378e-06		2.56198	0.127044	0.0137025	-0.0426009	3.92234	4.2135e-06		2.56198	-0.109484	-0.0236229	0.051248	0.0622383	6.85622	0.00151802		2.56198	0.0232211	-0.00713018	-0.010063				-1.39698	3.66117	-1.13568	2.9437	-1.39698	0	-1.13568	1.20458		0.0247395	3.64347	0.0231701	2.73491		3.64347	0.52199	2.73491	-40.9243		-1.40259	3.64347
2.64463	-0.045022	-0.0116805	0.12236	3.78794	7.42904e-07		2.64463	0.120357	0.00987793	-0.0450034	3.91914	2.40888e-07		2.64463	-0.109281	-0.0255879	0.0473921	0.0581048	6.86984	1.08189e-05		2.64463	0.020073	-0.00951169	-0.0123704				-1.37688	3.66669	-1.11558	2.95694	-1.37688	0	-1.11558	1.18893		0.0253464	3.64393	0.0239701	2.70289		3.64393	0.946797	2.70289	-39.1434		-1.42952	3.64393
2.72727	-0.0472315	-0.0147276	0.115945	3.78878	3.2677e-07		2.72727	0.113993	0.00628921	-0.0472134	3.91885	1.1481e-08		2.72727	-0.109012	-0.0274219	0.0437247	0.0541683				2.72727	0.0170919	-0.0117495	-0.0145364				-1.35678	3.67218	-1.09548	2.96994	-1.35678	0	-1.09548	1.17353		0.0259533	3.64456	0.0247701	2.67226		3.64456	1.09521	2.67226	-37.4277		-1.45593	3.64456
2.80992	-0.0492469	-0.0175552	0.109852	3.78938	2.15354e-07		2.80992	0.107949	0.00293639	-0.0492292	3.9192	1.75102e-08		2.80992	-0.10867	-0.0291182	0.0402505	0.0504331				2.80992	0.0142833	-0.0138375	-0.0165548				-1.33668	3.67766	-1.07538	2.98271	-1.33668	0	-1.07538	1.15835		0.0265603	3.6452	0.0255701	2.64297		3.6452	0.96916	2.64297	-35.8211		-1.48181	3.6452
2.89256	-0.0510667	-0.0201628	0.104078	3.78996	2.94604e-07		2.89256	0.102222	-0.00018048	-0.0510495	3.91911	9.08816e-08		2.89256	-0.108245	-0.0306707	0.0369737	0.0469033				2.89256	0.011652	-0.0157698	-0.0184196				-1.31658	3.68311	-1.05528	2.99526	-1.31658	0	-1.05528	1.14341		0.0273641	3.64578	0.0263701	2.6149		3.64578	0.393518	2.6149	-34.3625		-1.51525	3.64578
2.97521	-0.0526894	-0.0225496	0.0986193	3.79075	6.50857e-07		2.97521	0.0968089	-0.00306132	-0.0526726	3.91792	1.27654e-06		2.97521	-0.10773	-0.0320736	0.0338984	0.0435824				2.97521	0.00920266	-0.0175412	-0.0201254				-1.29648	3.68854	-1.03518	3.00761	-1.29648	0	-1.03518	1.12867		0.028168	3.64572	0.0271701	2.58793		3.64572	-0.616167	2.58793	-33.0848		-1.54773	3.64572
3.05785	-0.0541137	-0.024715	0.0934739	3.79197	1.56284e-06		3.05785	0.091708	-0.00570608	-0.0540973	3.91497	5.32371e-06		3.05785	-0.107117	-0.0333215	0.031028	0.0404739				3.05785	0.00693962	-0.0191465	-0.0216671				-1.27638	3.69395	-1.01508	3.01976	-1.27638	0	-1.01508	1.11414		0.0289719	3.64469	0.0279701	2.5619		3.64469	-2.01029	2.5619	-32.0154		-1.57923	3.64469
3.1405	-0.0553381	-0.0266586	0.088639	3.79508	5.01703e-06		3.1405	0.0869164	-0.00811468	-0.0553221	3.90972	1.42089e-05		3.1405	-0.1064	-0.0344095	0.0283659	0.0375807				3.1405	0.0048668	-0.0205812	-0.0230402				-1.25628	3.69933	-0.994975	3.03172	-1.25628	0	-0.994975	1.09981		0.0297757	3.64241	0.0287701	2.53663		3.64241	-3.7255	2.53663	-31.1762		-1.60971	3.64241
3.22314	-0.0563613	-0.0283798	0.0841123	3.80029	1.26741e-05		3.22314	0.0824315	-0.010287	-0.0563457	3.90173	2.95571e-05		3.22314	-0.105571	-0.0353327	0.0259151	0.0349057				3.22314	0.00298785	-0.0218409	-0.02424				-1.23618	3.7047	-0.974874	3.0435	-1.23618	0	-0.974874	1.08567		0.0305796	3.63864	0.0295701	2.51193		3.63864	-5.68723	2.51193	-30.584		-1.63917	3.63864
3.30579	-0.0571821	-0.0298779	0.0798912	3.80815	2.63443e-05		3.30579	0.0782511	-0.0122231	-0.0571669	3.89072	5.21089e-05		3.30579	-0.104625	-0.0360867	0.0236785	0.0324514				3.30579	0.00130619	-0.0229215	-0.0252626				-1.21608	3.71004	-0.954774	3.05511	-1.21608	0	-0.954774	1.07171		0.0313835	3.63322	0.0303701	2.48761		3.63322	-7.81247	2.48761	-30.2508		-1.66758	3.63322
3.38843	-0.0577992	-0.0311524	0.0759737	3.81903	4.71001e-05		3.38843	0.0743731	-0.0139227	-0.0577844	3.87001	9.46528e-05		3.38843	-0.103555	-0.0366676	0.0216586	0.0302203				3.38843	-0.000175	-0.0238194	-0.0261041				-1.19598	3.71536	-0.934673	3.06654	-1.19598	0	-0.934673	1.05792		0.0329576	3.61753	0.0311701	2.46344		3.61753	-12.1073	2.46344	-30.1844		-1.72013	3.61753
3.47107	-0.0582114	-0.0322028	0.0723574	3.83312	7.47375e-05		3.47107	0.0707952	-0.0153858	-0.0581969	3.84339	0.000144454		3.47107	-0.102357	-0.0370713	0.0198579	0.0282145				3.47107	-0.00145276	-0.0245308	-0.0267608				-1.17588	3.72066	-0.914573	3.07782	-1.17588	0	-0.914573	1.04431		0.0345318	3.59529	0.0319701	2.43922		3.59529	-16.0135	2.43922	-30.3891		-1.76846	3.59529
3.55372	-0.0584175	-0.0330286	0.0690405	3.85041	0.000107502		3.55372	0.0675154	-0.0166123	-0.0584033	3.81168	0.000191943		3.55372	-0.101025	-0.0372942	0.0182786	0.0264361				3.55372	-0.00252432	-0.0250525	-0.0272294				-1.15578	3.72594	-0.894472	3.08894	-1.15578	0	-0.894472	1.03085		0.0361059	3.56761	0.0327701	2.41473		3.56761	-18.914	2.41473	-30.8663		-1.81248	3.56761
3.63636	-0.0584162	-0.0336291	0.0660209	3.88514	0.000163873		3.63636	0.064532	-0.0176018	-0.0584024	3.77623	0.000226573		3.63636	-0.0995528	-0.0373329	0.0169228	0.024887				3.63636	-0.00338707	-0.0253813	-0.0275066				-1.13568	3.73121	-0.874372	3.09991	-1.13568	0	-0.874372	1.01756		0.0376801	3.53648	0.0335701	2.38975		3.53648	-20.3319	2.38975	-31.6152		-1.85206	3.53648
3.71901	-0.0582065	-0.0340037	0.0632968	3.92592	0.000206451		3.71901	0.061843	-0.0183543	-0.058193	3.73875	0.00024022		3.71901	-0.0979371	-0.0371841	0.0157925	0.0235689				3.71901	-0.00403855	-0.0255143	-0.0275894				-1.11558	3.73644	-0.854271	3.11073	-1.11558	0	-0.854271	1.00441		0.0392542	3.50448	0.0343701	2.36406		3.50448	-19.9917	2.36406	-32.6336		-1.88711	3.50448
3.80165	-0.0577871	-0.0341519	0.0608666	3.96978	0.000218227		3.80165	0.0594469	-0.0188696	-0.0577739	3.70114	0.000229798		3.80165	-0.0961728	-0.0368446	0.0148895	0.0224835				3.80165	-0.00447646	-0.0254485	-0.027475				-1.09548	3.74166	-0.834171	3.12141	-1.09548	0	-0.834171	0.99142		0.0408284	3.47446	0.0351701	2.33744		3.47446	-17.8503	2.33744	-33.9187		-1.91755	3.47446
3.8843	-0.0571568	-0.0340731	0.0587286	4.00444	0.000200698		3.8843	0.0573421	-0.0191473	-0.057144	3.65106	0.000180165		3.8843	-0.0942556	-0.0363116	0.0142156	0.0216324				3.8843	-0.00469858	-0.0251813	-0.0271606				-1.07538	3.74686	-0.81407	3.13196	-1.07538	0	-0.81407	0.97856		0.0424025	3.44912	0.0359701	2.3097		3.44912	-14.0951	2.3097	-35.4682		-1.9433	3.44912
3.96694	-0.0563145	-0.0337666	0.0568814	4.03672	0.000163366		3.96694	0.055527	-0.0191872	-0.056302	3.60907	0.000111528		3.96694	-0.0921813	-0.0355821	0.0137723	0.0210171				3.96694	-0.00470284	-0.0247102	-0.0266435				-1.05528	3.75204	-0.79397	3.14238	-1.05528	0	-0.79397	0.96584		0.0445294	3.42614	0.0367701	2.28061		3.42614	-7.15383	2.28061	-37.2808		-1.97054	3.42614
4.04959	-0.0552591	-0.0332316	0.0553234	4.06491	0.000115406		4.04959	0.0540003	-0.0189889	-0.0552468	3.57819	5.11042e-05		4.04959	-0.0899461	-0.0346536	0.0135614	0.0206388				4.04959	-0.00448725	-0.0240327	-0.0259213				-1.03518	3.75721	-0.773869	3.15267	-1.03518	0	-0.773869	0.95326		0.0459497	3.41964	0.0375701	2.24996		3.41964	-1.94601	2.24996	-39.3579		-1.98383	3.41964
4.13223	-0.0539892	-0.0324677	0.0540535	4.08765	6.80225e-05		4.13223	0.0527608	-0.018552	-0.0539772	3.56321	2.20742e-05		4.13223	-0.0875459	-0.0335234	0.0135842	0.0204991				4.13223	-0.00404988	-0.0231464	-0.0249917				-1.01508	3.76235	-0.753769	3.16284	-1.01508	0	-0.753769	0.94081		0.0470601	3.41976	0.0383701	2.21755		3.41976	2.09719	2.21755	-41.7041		-1.99148	3.41976
4.21488	-0.0525037	-0.0314739	0.0530704	4.10416	3.07442e-05		4.21488	0.0518072	-0.0178762	-0.052492	3.55411	6.57443e-06		4.21488	-0.0849772	-0.032189	0.0138423	0.0205992				4.21488	-0.00338892	-0.0220491	-0.0238522				-0.994975	3.76747	-0.733668	3.17289	-0.994975	0	-0.733668	0.92848		0.0481706	3.42422	0.0391701	2.18314		3.42422	5.87667	2.18314	-44.3293		-1.9967	3.42422
4.29752	-0.0508014	-0.0302496	0.052373	4.11426	8.46443e-06		4.29752	0.0511386	-0.016961	-0.05079	3.5498	9.01123e-07		4.29752	-0.0822364	-0.0306481	0.0143369	0.0209403				4.29752	-0.00250258	-0.0207387	-0.0225008				-0.974874	3.77257	-0.713568	3.18283	-0.974874	0	-0.713568	0.91628		0.049281	3.43262	0.0399701	2.14652		3.43262	9.19495	2.14652	-47.2493		-1.99949	3.43262
4.38017	-0.0488811	-0.028794	0.0519604	4.11844	3.60213e-07		4.38017	0.0507538	-0.0158059	-0.0488699	3.54881	3.56335e-08		4.38017	-0.0793201	-0.0288982	0.0150696	0.0215236				4.38017	-0.00138917	-0.0192129	-0.0209352				-0.954774	3.77765	-0.693467	3.19265	-0.954774	0	-0.693467	0.90419		0.0503914	3.44437	0.0407701	2.10744		3.44437	11.8839	2.10744	-50.4886		-1.99985	3.44437
4.46281	-0.0467415	-0.0271063	0.0518315	4.11864	2.62838e-10		4.46281	0.0506521	-0.0144103	-0.0467306	3.54887	3.57983e-08		4.46281	-0.0762249	-0.0269373	0.0160415	0.0223504				4.46281	-4.70022e-05	-0.0174698	-0.0191533				-0.934673	3.78272	-0.673367	3.20237	-0.934673	0	-0.673367	0.89222		0.0515018	3.4587	0.0415701	2.06562		3.4587	13.8145	2.06562	-54.0821		-1.99777	3.4587
4.54545	-0.0443815	-0.0251857	0.0519857	4.11841	3.20596e-07		4.54545	0.0508327	-0.0127738	-0.0443708	3.54927	3.0687e-08		4.54545	-0.0729476	-0.024763	0.017254	0.0234217				4.54545	0.00152553	-0.0155074	-0.0171532				-0.914573	3.78777	-0.653266	3.21197	-0.914573	0	-0.653266	0.88037		0.052818	3.47781	0.0423701	2.02077		3.47781	15.0097	2.02077	-58.0782		-1.99217	3.47781
4.6281	-0.0417996	-0.0230312	0.0524221	4.1178	1.09052e-06		4.6281	0.0512948	-0.0108956	-0.0417892	3.54929	4.79094e-08		4.6281	-0.0694851	-0.0223732	0.0187083	0.0247387				4.6281	0.00333	-0.0133237	-0.0149329				-0.894472	3.79279	-0.633166	3.22148	-0.894472	0	-0.633166	0.86862		0.0541342	3.4977	0.0431701	1.97254		3.4977	14.9852	1.97254	-62.5424		-1.98315	3.4977
4.71074	-0.0389947	-0.020642	0.0531402	4.11685	2.08945e-06		4.71074	0.0520378	-0.00877519	-0.0389845	3.54826	9.21848e-07		4.71074	-0.0658344	-0.019766	0.0204057	0.0263025				4.71074	0.00536797	-0.0109169	-0.0124905				-0.874372	3.7978	-0.613065	3.23089	-0.874372	0	-0.613065	0.85698		0.0554504	3.51679	0.0439701	1.92052		3.51679	13.8142	1.92052	-67.5621		-1.97075	3.51679
4.79339	-0.0359655	-0.0180171	0.0541393	4.11563	3.11769e-06		4.79339	0.0530612	-0.00641181	-0.0359555	3.54558	3.9871e-06		4.79339	-0.0619926	-0.0169392	0.0223473	0.0281142				4.79339	0.00764095	-0.00828507	-0.00982397				-0.854271	3.80279	-0.592965	3.2402	-0.854271	0	-0.592965	0.84545		0.0567667	3.53367	0.0447701	1.86422		3.53367	11.6751	1.86422	-73.2535		-1.95498	3.53367
4.87603	-0.0327106	-0.0151557	0.055419	4.1129	4.54608e-06		4.87603	0.0543645	-0.00380475	-0.0327008	3.53889	1.34612e-05		4.87603	-0.0579566	-0.0138909	0.0245344	0.0301749				4.87603	0.0101504	-0.00542647	-0.00693164				-0.834171	3.80777	-0.572864	3.24942	-0.834171	0	-0.572864	0.83402		0.0580829	3.54724	0.0455701	1.80304		3.54724	8.8342	1.80304	-79.7704		-1.93586	3.54724
4.95868	-0.0292287	-0.0120566	0.0569789	4.10987	4.87343e-06		4.95868	0.0559474	-0.000953271	-0.0292191	3.52792	3.0789e-05		4.95868	-0.0537239	-0.0106191	0.0269682	0.0324856				4.95868	0.0128979	-0.00233931	-0.00381166				-0.81407	3.81272	-0.552764	3.25854	-0.81407	0	-0.552764	0.82268		0.0593991	3.55678	0.0463701	1.73625		3.55678	5.62199	1.73625	-87.3172		-1.91344	3.55678
5.04132	-0.0255185	-0.00871903	0.0588187	4.10693	3.96445e-06		5.04132	0.0578096	0.00214342	-0.0255092	3.5124	5.54152e-05		5.04132	-0.0492915	-0.00712202	0.0296498	0.0350475				5.04132	0.0158848	0.000978157	-0.000462244				-0.79397	3.81766	-0.532663	3.26757	-0.79397	0	-0.532663	0.81145		0.0607915	3.56223	0.0471701	1.66291		3.56223	2.22404	1.66291	-96.1674		-1.88616	3.56223
5.12397	-0.0215787	-0.00514182	0.060938	4.10449	2.22983e-06		5.12397	0.0599507	0.00548615	-0.0215695	3.49252	8.39648e-05		5.12397	-0.0446569	-0.00339769	0.0325803	0.0378616				5.12397	0.0191125	0.00452764	0.00311833				-0.773869	3.82258	-0.512563	3.27652	-0.773869	0	-0.512563	0.80031		0.0621839	3.56321	0.0479701	1.58183		3.56321	-0.750518	1.58183	-106.692		-1.85527	3.56321
5.20661	-0.0174079	-0.00132398	0.0633367	4.10291	5.41177e-07		5.20661	0.0623706	0.00907575	-0.0173989	3.46892	0.000110906		5.20661	-0.0398175	0.000555692	0.0357611	0.0409289				5.20661	0.0225824	0.00831082	0.00693177				-0.753769	3.82749	-0.492462	3.28538	-0.753769	0	-0.492462	0.78926		0.0632351	3.56147	0.0487701	1.49148		3.56147	-2.47249	1.49148	-119.399		-1.82959	3.56147
5.28926	-0.0130047	0.00273556	0.0660147	4.10278	4.3903e-07		5.28926	0.0650693	0.0129131	-0.0129959	3.44262	0.000130075		5.28926	-0.0347706	0.00473992	0.0391931	0.0442505				5.28926	0.026296	0.0123293	0.0109798				-0.733668	3.83237	-0.472362	3.29416	-0.733668	0	-0.472362	0.7783		0.0642863	3.55823	0.0495701	1.38984		3.55823	-3.58915	1.38984	-135.003		-1.80192	3.55823
5.3719	-0.00836775	0.00703787	0.0689719	4.1056	5.66183e-06		5.3719	0.0680465	0.0169991	-0.00835916	3.40531	0.000135333		5.3719	-0.0295139	0.00915675	0.0428775	0.0478274				5.3719	0.0302546	0.0165848	0.015264				-0.713568	3.83724	-0.452261	3.30286	-0.713568	0	-0.452261	0.76743		0.0653375	3.55418	0.0503701	1.27419		3.55418	-3.99929	1.27419	-154.53		-1.77228	3.55418
5.45455	-0.00349575	0.0115841	0.0722082	4.11188	1.83416e-05		5.45455	0.0713024	0.0213346	-0.00348735	3.36913	0.000114499		5.45455	-0.0240449	0.0138079	0.0468156	0.0516607				5.45455	0.0344596	0.0210789	0.019786				-0.693467	3.84209	-0.432161	3.31148	-0.693467	0	-0.432161	0.75665		0.0662041	3.55078	0.0511701	1.1408		3.55078	-3.76062	1.1408	-179.504		-1.7464	3.55078
5.53719	0.00161269	0.0163752	0.0757237	4.12182	3.87565e-05		5.53719	0.074837	0.0259205	0.00162092	3.33774	7.55249e-05		5.53719	-0.0183612	0.0186952	0.0510082	0.0557515				5.53719	0.0389123	0.0258132	0.0245474				-0.673367	3.84693	-0.41206	3.32002	-0.673367	0	-0.41206	0.74595		0.0670707	3.54781	0.0519701	0.984417		3.54781	-2.991	0.984417	-212.273		-1.71922	3.54781
5.61983	0.00695895	0.0214124	0.0795184	4.13535	6.49139e-05		5.61983	0.0786503	0.0307579	0.006967	3.31423	3.41671e-05		5.61983	-0.0124604	0.0238201	0.0554567	0.0601006				5.61983	0.043614	0.0307891	0.0295498				-0.653266	3.85174	-0.39196	3.32848	-0.653266	0	-0.39196	0.73534		0.0679372	3.54574	0.0527701	0.797353		3.54574	-1.70368	0.797353	-256.644		-1.69077	3.54574
5.70248	0.0125444	0.0266968	0.0835925	4.15213	9.27943e-05		5.70248	0.0827424	0.0358476	0.0125523	3.30075	6.36635e-06		5.70248	-0.00634042	0.0291844	0.060162	0.0647092				5.70248	0.048566	0.0360082	0.0347948				-0.633166	3.85655	-0.371859	3.33687	-0.633166	0	-0.371859	0.72481		0.0686199	3.54502	0.0535701	0.567824		3.54502	-0.345707	0.567824	-319.211		-1.66747	3.54502
5.78512	0.0183703	0.0322294	0.087946	4.20022	0.000135694		5.78512	0.0871135	0.0411906	0.0183781	3.29814	7.31982e-07		5.78512	1.08224e-06	0.0347897	0.0651253	0.0695783				5.78512	0.0537696	0.0414721	0.0402838				-0.613065	3.86133	-0.351759	3.34519	-0.613065	0	-0.351759	0.71436		0.0693027	3.54532	0.054278	0.314367		3.54532	1.28614	0.314367	-399.573		-1.6434	3.54532
5.86777	0.0244382	0.0380115	0.0925792	4.24235	0.000122432		5.86777	0.0917639	0.0467879	0.0244457	3.30591	1.4976e-05		5.86777	0.00656625	0.0406375	0.0703477	0.0747088				5.86777	0.0592261	0.0471821	0.0460184				-0.592965	3.8661	-0.331658	3.35344	-0.592965	0	-0.331658	0.70398		0.0699854	3.54683	0.054873	0.0482899		3.54683	3.15789	0.0482899	-498.026		-1.61857	3.54683
5.95041	0.0307492	0.044044	0.0974923	4.27159	8.44014e-05		5.95041	0.0966937	0.0526404	0.0307566	3.32307	3.88048e-05		5.95041	0.0133572	0.0467295	0.0758301	0.0801017				5.95041	0.0649366	0.0531398	0.0519999				-0.572864	3.87085	-0.311558	3.36162	-0.572864	0	-0.311558	0.69369		0.0706681	3.54968	0.0549212	0.0240821		3.54968	5.22918	0.0240821	-507.819		-1.593	3.54968
6.03306	0.0373047	0.0503282	0.102685	4.29393	4.01628e-05		6.03306	0.101903	0.0587491	0.037312	4.29393	4.01628e-05		6.03306	0.0203759	0.053067	0.0815736	0.085758				6.03306	0.0709025	0.0593465	0.0582298				-0.552764	3.87559	-0.291457	3.36973	-0.552764	0	-0.291457	0.68346		0.0713508	3.55399	0.054947	0.0108955		3.55399	7.45398	0.0108955	-513.211		-1.5667	3.55399
6.1157	0.0441061	0.056865	0.108159	4.30723	8.66721e-06		6.1157	0.107392	0.0651149	0.0441132	4.30723	8.66721e-06		6.1157	0.0276245	0.0596516	0.0875792	0.0916787				6.1157	0.0771249	0.0658036	0.0647096				-0.532663	3.88031	-0.271357	3.37778	-0.532663	0	-0.271357	0.67332		0.0725782	3.56571	0.0549641	0.00211438		3.56571	11.6773	0.00211438	-516.824		-1.51762	3.56571
6.19835	0.0511546	0.0636557	0.113913	4.31077	4.57221e-08		6.19835	0.113162	0.0717388	0.0511615	4.31077	4.57221e-08		6.19835	0.0351049	0.0664848	0.093848	0.0978646				6.19835	0.083605	0.0725124	0.0714406				-0.512563	3.88501	-0.251256	3.38576	-0.512563	0	-0.251256	0.66324		0.0738055	3.58265	0.0549681	-1.09204e-15		3.58265	15.9141	-1.09204e-15	-518.266		-1.46628	3.58265
6.28099	0.0584514	0.0707012	0.119948	4.30837	5.14614e-06		6.28099	0.119212	0.0786218	0.0584583	4.30837	5.14614e-06		6.28099	0.042819	0.0735679	0.100381	0.104317				6.28099	0.0903438	0.0794743	0.078424				-0.492462	3.8897	-0.231156	3.39368	-0.492462	0	-0.231156	0.65324		0.0750328	3.60464	0.0549681	0		3.60464	19.8354	0	0		-1.41276	3.60464
6.36364	0.0659979	0.0780026	0.126264	4.30086	1.81902e-05		6.36364	0.125543	0.0857647	0.0660046	4.30086	1.81902e-05		6.36364	0.0507687	0.0809023	0.107179	0.111036				6.36364	0.0973426	0.0866906	0.0856613				-0.472362	3.89438	-0.211055	3.40153	-0.472362	0	-0.211055	0.64331		0.0762601	3.63109	0.0557681	0		3.63109	23.131	0	0		-1.35713	3.63109
6.44628	0.0737953	0.0855609	0.132862	4.28956	3.12083e-05		6.44628	0.132155	0.0931685	0.0738018	4.28956	3.12083e-05		6.44628	0.0589557	0.0884894	0.114243	0.118023				6.44628	0.104602	0.0941625	0.0931537				-0.452261	3.89904	-0.190955	3.40932	-0.452261	0	-0.190955	0.63344		0.0774874	3.66106	0.0565681	0		3.66106	25.5368	0	0		-1.2995	3.66106
6.52893	0.0818447	0.0933773	0.139741	4.27616	3.73741e-05		6.52893	0.139048	0.100834	0.0818511	4.27616	3.73741e-05		6.52893	0.0673818	0.0963305	0.121574	0.125279				6.52893	0.112124	0.101891	0.100902				-0.432161	3.90368	-0.170854	3.41706	-0.432161	0	-0.170854	0.62365		0.0787147	3.69334	0.0573681	0		3.69334	26.8581	0	0		-1.23993	3.69334
6.61157	0.0901473	0.101453	0.146902	4.26251	3.37626e-05		6.61157	0.146223	0.108762	0.0901536	4.26251	3.37626e-05		6.61157	0.0760486	0.104427	0.129172	0.132805				6.61157	0.119909	0.109878	0.108909				-0.41206	3.90831	-0.150754	3.42473	-0.41206	0	-0.150754	0.61392		0.0803453	3.73737	0.0581681	0		3.73737	26.7631	0	0		-1.15795	3.73737
6.69421	0.0987043	0.109788	0.154346	4.25045	2.23809e-05		6.69421	0.15368	0.116954	0.0987105	4.25045	2.23809e-05		6.69421	0.084958	0.11278	0.13704	0.140601				6.69421	0.127958	0.118124	0.117173				-0.39196	3.91292	-0.130653	3.43235	-0.39196	0	-0.130653	0.60425		0.0819758	3.77952	0.0589681	0		3.77952	24.597	0	0		-1.07294	3.77952
6.77686	0.107517	0.118384	0.162073	4.23998	6.23006e-06		6.77686	0.16142	0.125411	0.107523	4.23998	6.23006e-06		6.77686	0.0941113	0.12139	0.145177	0.148668				6.77686	0.136273	0.12663	0.125698				-0.371859	3.91752	-0.110553	3.43991	-0.371859	0	-0.110553	0.59465		0.0836063	3.81666	0.0597681	0		3.81666	20.7038	0	0		-0.985111	3.81666
6.8595	0.116586	0.127242	0.170082	4.23685	1.66367e-07		6.8595	0.169442	0.134132	0.116592	4.23685	1.66367e-07		6.8595	0.10351	0.130259	0.153584	0.157008				6.8595	0.144853	0.135397	0.134484				-0.351759	3.9221	-0.0904523	3.44742	-0.351759	0	-0.0904523	0.58512		0.0852368	3.84643	0.0605681	0		3.84643	15.7027	0	0		-0.8947	3.84643
6.94215	0.125912	0.136363	0.178375	4.2377	1.93996e-06		6.94215	0.177747	0.14312	0.125918	4.2377	1.93996e-06		6.94215	0.113156	0.139388	0.162262	0.16562				6.94215	0.1537	0.144427	0.143531				-0.331658	3.92667	-0.0703518	3.45487	-0.331658	0	-0.0703518	0.57564		0.0868673	3.86767	0.0613681	0		3.86767	10.397	0	0		-0.801941	3.86767
7.02479	0.135498	0.145747	0.186952	4.24165	9.91834e-06		7.02479	0.186336	0.152374	0.135504	4.24165	9.91834e-06		7.02479	0.123051	0.148778	0.171213	0.174506				7.02479	0.162815	0.15372	0.152841				-0.311558	3.93122	-0.0502513	3.46227	-0.311558	0	-0.0502513	0.56623		0.0884978	3.88058	0.0621681	0		3.88058	5.6516	0	0		-0.707078	3.88058
7.10744	0.145343	0.155396	0.195812	4.24852	2.24851e-05		7.10744	0.195208	0.161896	0.145348	4.24852	2.24851e-05		7.10744	0.133195	0.15843	0.180435	0.183666				7.10744	0.172198	0.163278	0.162416				-0.291457	3.93576	-0.0301508	3.46962	-0.291457	0	-0.0301508	0.55687		0.0901283	3.88676	0.0629681	0		3.88676	2.25505	0	0		-0.610361	3.88676
7.19008	0.155448	0.16531	0.204957	4.25793	3.6728e-05		7.19008	0.204364	0.171687	0.155454	4.25793	3.6728e-05		7.19008	0.143591	0.168345	0.189931	0.1931				7.19008	0.181851	0.1731	0.172255				-0.271357	3.94028	-0.0100503	3.47691	-0.271357	0	-0.0100503	0.54758		0.0917588	3.88892	0.0637681	0		3.88892	0.787506	0	0		-0.512042	3.88892
7.27273	0.165816	0.17549	0.214386	4.26931	4.91678e-05		7.27273	0.213805	0.181746	0.165821	4.26931	4.91678e-05		7.27273	0.154239	0.178524	0.199702	0.20281				7.27273	0.191774	0.183189	0.18236				-0.251256	3.94479	0.0100503	3.48415	-0.251256	0	0.0100503	0.53835		0.0923138	3.88934	0.0645681	0		3.88934	0.785051	0	0		-0.47826	3.88934
7.35537	0.176445	0.185938	0.2241	4.28198	5.66543e-05		7.35537	0.223529	0.192075	0.17645	4.28198	5.66543e-05		7.35537	0.165141	0.188968	0.209746	0.212796				7.35537	0.201968	0.193545	0.192731				-0.231156	3.94929	0.0301508	3.49135	-0.231156	0	0.0301508	0.52917		0.0928687	3.88984	0.0653681	0		3.88984	1.04108	0	0		-0.444332	3.88984
7.43802	0.187338	0.196652	0.234098	4.2996	5.56922e-05		7.43802	0.233539	0.202675	0.187343	4.2996	5.56922e-05		7.43802	0.176297	0.199678	0.220066	0.223059				7.43802	0.212434	0.204169	0.203371				-0.211055	3.95377	0.0502513	3.49849	-0.211055	0	0.0502513	0.52005		0.0934237	3.89055	0.0661681	0		3.89055	1.55161	0	0		-0.410269	3.89055
7.52066	0.198495	0.207635	0.244382	4.31605	4.25393e-05		7.52066	0.243833	0.213546	0.1985	4.31605	4.25393e-05		7.52066	0.18771	0.210654	0.230662	0.233598				7.52066	0.223172	0.215062	0.214278				-0.190955	3.95824	0.0703518	3.50559	-0.190955	0	0.0703518	0.51098		0.0939786	3.89161	0.0669681	0		3.89161	2.30744	0	0		-0.376081	3.89161
7.60331	0.209917	0.218888	0.254951	4.32937	2.29075e-05		7.60331	0.254413	0.224688	0.209922	4.32937	2.29075e-05		7.60331	0.19938	0.221898	0.241534	0.244416				7.60331	0.234183	0.226223	0.225454				-0.170854	3.96269	0.0904523	3.51264	-0.170854	0	0.0904523	0.50198		0.0945336	3.89315	0.0677681	0		3.89315	3.29456	0	0		-0.341779	3.89315
7.68595	0.221605	0.230409	0.265806	4.33787	5.87871e-06		7.68595	0.265277	0.236102	0.22161	4.33787	5.87871e-06		7.68595	0.211309	0.23341	0.252682	0.255511				7.68595	0.245468	0.237655	0.2369				-0.150754	3.96713	0.110553	3.51964	-0.150754	0	0.110553	0.49302		0.0950885	3.8953	0.0685681	0		3.8953	4.49442	0	0		-0.307373	3.8953
7.7686	0.233559	0.242201	0.276947	4.34038	1.03482e-07		7.7686	0.276428	0.24779	0.233564	4.34038	1.03482e-07		7.7686	0.223496	0.245191	0.264108	0.266885				7.7686	0.257027	0.249358	0.248617				-0.130653	3.97156	0.130653	3.5266	-0.130653	0	0.130653	0.48412		0.0956435	3.89817	0.0693681	0		3.89817	5.88409	0	0		-0.272873	3.89817
7.85124	0.24578	0.254264	0.288373				7.85124	0.287864	0.25975	0.245785				7.85124	0.235944	0.257241	0.275812	0.278539				7.85124	0.268861	0.261332	0.260605				-0.110553	3.97597	0.150754	3.53352	-0.110553	0	0.150754	0.47527		0.0970534	3.90932	0.0701681	0		3.90932	10.0779	0	0		-0.184877	3.90932
7.93388	0.258269	0.266599	0.300086				7.93388	0.299586	0.271985	0.258274				7.93388	0.248653	0.269562	0.287795	0.290471				7.93388	0.28097	0.273578	0.272864				-0.0904523	3.98037	0.170854	3.54039	-0.0904523	0	0.170854	0.46648		0.0984633	3.92681	0.0709681	0		3.92681	14.7846	0	0		-0.0965182	3.92681
8.01653	0.271027	0.279205	0.312085				8.01653	0.311594	0.284494	0.271031				8.01653	0.261624	0.282154	0.300056	0.302683				8.01653	0.293354	0.286097	0.285396				-0.0703518	3.98476	0.190955	3.54721	-0.0703518	0	0.190955	0.45773		0.0998732	3.95093	0.0717681	0		3.95093	19.3923	0	0		-0.00797008	3.95093
8.09917	0.284053	0.292084	0.32437				8.09917	0.323888	0.297277	0.284058				8.09917	0.274858	0.295017	0.312596	0.315176				8.09917	0.306015	0.298889	0.298201				-0.0502513	3.98913	0.211055	3.55399	-0.0502513	0	0.211055	0.44904		0.101283	3.98113	0.0725681	0		3.98113	23.2838	0	0		0.0805937	3.98113
8.18182	0.297349	0.305236	0.336942				8.18182	0.336469	0.310336	0.297354				8.18182	0.288355	0.308152	0.325415	0.327949				8.18182	0.318953	0.311955	0.311279				-0.0301508	3.99349	0.231156	3.56073	-0.0301508	0	0.231156	0.4404		0.102693	4.01601	0.0733681	0		4.01601	25.9194	0	0		0.168999	4.01601
																													-0.0100503	3.99783	0.251256	3.56743	-0.0100503	0	0.251256	0.4318		0.104103	4.0535	0.0741681	0		4.0535	26.9111	0	0		0.257074	4.0535
																													0.0100503	4.00216	0.271357	3.57409	0.0100503	0	0.271357	0.42326		0.105789	4.09827	0.0749681	0		4.09827	25.6924	0	0		0.361748	4.09827
																													0.0301508	4.00648	0.291457	3.58071	0.0301508	0	0.291457	0.41476		0.107476	4.13883	0.0757681	0		4.13883	22.0012	0	0		0.465406	4.13883
																													0.0502513	4.01079	0.311558	3.58729	0.0502513	0	0.311558	0.40632		0.109162	4.17145	0.0765681	0		4.17145	16.4506	0	0		0.567759	4.17145
																													0.0703518	4.01509	0.331658	3.59383	0.0703518	0	0.331658	0.39792		0.110555	4.1907	0.0773681	0		4.1907	11.1586	0	0		0.651095	4.1907
																													0.0904523	4.01937	0.351759	3.60033	0.0904523	0	0.351759	0.38956		0.111948	4.20252	0.0781681	0		4.20252	5.91469	0	0		0.733184	4.20252
																													0.110553	4.02364	0.371859	3.60679	0.110553	0	0.371859	0.38125		0.11334	4.20746	0.0789681	0		4.20746	1.36442	0	0		0.81387	4.20746
																													0.130653	4.02789	0.39196	3.61322	0.130653	0	0.39196	0.37299		0.114733	4.20687	0.0797681	0		4.20687	-1.92696	0	0		0.892998	4.20687
																													0.150754	4.03214	0.41206	3.61961	0.150754	0	0.41206	0.36477		0.116126	4.20283	0.0805681	0		4.20283	-3.55181	0	0		0.970417	4.20283
																													0.170854	4.03637	0.432161	3.62596	0.170854	0	0.432161	0.3566		0.117518	4.19781	0.0813681	0		4.19781	-3.32199	0	0		1.04598	4.19781
																													0.190955	4.04059	0.452261	3.63228	0.190955	0	0.452261	0.34847		0.118594	4.19491	0.0821681	0		4.19491	-1.90755	0	0		1.10297	4.19491
																													0.211055	4.04479	0.472362	3.63856	0.211055	0	0.472362	0.34039		0.119669	4.19405	0.0829681	0		4.19405	0.449191	0	0		1.1587	4.19405
																													0.231156	4.04899	0.492462	3.64481	0.231156	0	0.492462	0.33235		0.120745	4.19614	0.0837681	0		4.19614	3.54059	0	0		1.21311	4.19614
																													0.251256	4.05317	0.512563	3.65102	0.251256	0	0.512563	0.32435		0.12182	4.20184	0.0845681	0		4.20184	7.09641	0	0		1.26613	4.20184
																													0.271357	4.05734	0.532663	3.6572	0.271357	0	0.532663	0.31639		0.122896	4.21147	0.0853681	0		4.21147	10.805	0	0		1.31771	4.21147
																													0.291457	4.0615	0.552764	3.66335	0.291457	0	0.552764	0.30847		0.123971	4.22502	0.0861681	0		4.22502	14.3389	0	0		1.36779	4.22502
																													0.311558	4.06565	0.572864	3.66946	0.311558	0	0.572864	0.3006		0.125047	4.24214	0.0869681	0		4.24214	17.3821	0	0		1.4163	4.24214
																													0.331658	4.06978	0.592965	3.67554	0.331658	0	0.592965	0.29276		0.126854	4.27696	0.0877681	0		4.27696	20.6458	0	0		1.49415	4.27696
																													0.351759	4.07391	0.613065	3.68159	0.351759	0	0.613065	0.28497		0.128661	4.31504	0.0885681	0		4.31504	20.8605	0	0		1.56718	4.31504
																													0.371859	4.07802	0.633166	3.68761	0.371859	0	0.633166	0.27722		0.130469	4.35054	0.0893681	0		4.35054	17.8242	0	0		1.63517	4.35054
																													0.39196	4.08212	0.653266	3.69359	0.39196	0	0.653266	0.2695		0.132122	4.37606	0.0901681	0		4.37606	12.6652	0	0		1.69276	4.37606
																													0.41206	4.08621	0.673367	3.69955	0.41206	0	0.673367	0.26183		0.133776	4.39179	0.0909681	0		4.39179	6.15025	0	0		1.74579	4.39179
																													0.432161	4.09029	0.693467	3.70547	0.432161	0	0.693467	0.25419		0.13432	4.39452	0.0917681	0		4.39452	3.91301	0	0		1.76222	4.39452
																													0.452261	4.09435	0.713568	3.71137	0.452261	0	0.713568	0.2466		0.134865	4.39604	0.0925681	0		4.39604	1.70011	0	0		1.77814	4.39604
																													0.472362	4.09841	0.733668	3.71723	0.472362	0	0.733668	0.23904		0.135409	4.39637	0.0933681	0		4.39637	-0.445899	0	0		1.79353	4.39637
																													0.492462	4.10245	0.753769	3.72307	0.492462	0	0.753769	0.23152		0.135953	4.39557	0.0941681	0		4.39557	-2.48164	0	0		1.80841	4.39557
																													0.512563	4.10649	0.773869	3.72887	0.512563	0	0.773869	0.22403		0.136498	4.3937	0.0949681	0		4.3937	-4.36604	0	0		1.82275	4.3937
																													0.532663	4.11051	0.79397	3.73465	0.532663	0	0.79397	0.21659		0.137042	4.39085	0.0957681	0		4.39085	-6.06204	0	0		1.83656	4.39085
																													0.552764	4.11452	0.81407	3.7404	0.552764	0	0.81407	0.20918		0.137947	4.38427	0.0965681	0		4.38427	-8.37623	0	0		1.85831	4.38427
																													0.572864	4.11852	0.834171	3.74612	0.572864	0	0.834171	0.2018		0.138851	4.37591	0.0973681	0		4.37591	-9.96089	0	0		1.87856	4.37591
																													0.592965	4.12251	0.854271	3.75182	0.592965	0	0.854271	0.19446		0.139755	4.36649	0.0981681	0		4.36649	-10.737	0	0		1.8973	4.36649
																													0.613065	4.12649	0.874372	3.75748	0.613065	0	0.874372	0.18716		0.140659	4.35674	0.0989681	0		4.35674	-10.6735	0	0		1.9145	4.35674
																													0.633166	4.13046	0.894472	3.76312	0.633166	0	0.894472	0.17989		0.141563	4.34743	0.0997681	0		4.34743	-9.79055	0	0		1.93016	4.34743
																													0.653266	4.13441	0.914573	3.76874	0.653266	0	0.914573	0.17266		0.142468	4.33925	0.100568	0		4.33925	-8.15711	0	0		1.94426	4.33925
																													0.673367	4.13836	0.934673	3.77432	0.673367	0	0.934673	0.16547		0.144097	4.32931	0.101368	0		4.32931	-3.69908	0	0		1.96571	4.32931
																													0.693467	4.1423	0.954774	3.77988	0.693467	0	0.954774	0.1583		0.145206	4.32723	0.102168	0		4.32723	0.027563	0	0		1.97736	4.32723
																													0.713568	4.14622	0.974874	3.78542	0.713568	0	0.974874	0.15118		0.146315	4.32941	0.102968	0		4.32941	3.89512	0	0		1.98661	4.32941
																													0.733668	4.15014	0.994975	3.79093	0.733668	0	0.994975	0.14408		0.147424	4.33579	0.103768	0		4.33579	7.52231	0	0		1.99345	4.33579
																													0.753769	4.15404	1.01508	3.79641	0.753769	0	1.01508	0.13702		0.148533	4.34588	0.104568	0		4.34588	10.5493	0	0		1.99788	4.34588
																													0.773869	4.15794	1.03518	3.80187	0.773869	0	1.03518	0.12999		0.149642	4.35886	0.105368	0		4.35886	12.6703	0	0		1.99987	4.35886
																													0.79397	4.16182	1.05528	3.80731	0.79397	0	1.05528	0.123		0.150751	4.37358	0.106168	0		4.37358	13.6615	0	0		1.99944	4.37358
																													0.81407	4.1657	1.07538	3.81272	0.81407	0	1.07538	0.11604		0.152023	4.3909	0.106968	0		4.3909	13.2533	0	0		1.99596	4.3909
																													0.834171	4.16956	1.09548	3.81811	0.834171	0	1.09548	0.10911		0.153295	4.40663	0.107768	0		4.40663	11.2021	0	0		1.98929	4.40663
																													0.854271	4.17342	1.11558	3.82347	0.854271	0	1.11558	0.10221		0.154568	4.4188	0.108568	0		4.4188	7.70531	0	0		1.97945	4.4188
																													0.874372	4.17726	1.13568	3.82881	0.874372	0	1.13568	0.09535		0.15584	4.42577	0.109368	0		4.42577	3.13033	0	0		1.96644	4.42577
																													0.894472	4.1811	1.15578	3.83412	0.894472	0	1.15578	0.08852		0.156899	4.42684	0.110168	0		4.42684	-1.14684	0	0		1.95321	4.42684
																													0.914573	4.18492	1.17588	3.83942	0.914573	0	1.17588	0.08172		0.157958	4.42331	0.110968	0		4.42331	-5.50945	0	0		1.93783	4.42331
																													0.934673	4.18874	1.19598	3.84469	0.934673	0	1.19598	0.07495		0.159017	4.41525	0.111768	0		4.41525	-9.63075	0	0		1.92029	4.41525
																													0.954774	4.19254	1.21608	3.84994	0.954774	0	1.21608	0.06821		0.160076	4.40309	0.112568	0		4.40309	-13.2038	0	0		1.90064	4.40309
																													0.974874	4.19634	1.23618	3.85516	0.974874	0	1.23618	0.0615		0.161135	4.38756	0.113368	0		4.38756	-15.9665	0	0		1.87888	4.38756
																													0.994975	4.20013	1.25628	3.86037	0.994975	0	1.25628	0.05482		0.162194	4.36963	0.114168	0		4.36963	-17.7239	0	0		1.85504	4.36963
																													1.01508	4.2039	1.27638	3.86555	1.01508	0	1.27638	0.04818		0.163252	4.35041	0.114968	0		4.35041	-18.3636	0	0		1.82915	4.35041
																													1.03518	4.20767	1.29648	3.87071	1.03518	0	1.29648	0.04156		0.164682	4.32458	0.115768	0		4.32458	-17.428	0	0		1.79099	4.32458
																													1.05528	4.21143	1.31658	3.87585	1.05528	0	1.31658	0.03498		0.166112	4.30145	0.116568	0		4.30145	-14.6371	0	0		1.74921	4.30145
																													1.07538	4.21518	1.33668	3.88096	1.07538	0	1.33668	0.02842		0.167542	4.28338	0.117368	0		4.28338	-10.4766	0	0		1.7039	4.28338
																													1.09548	4.21892	1.35678	3.88606	1.09548	0	1.35678	0.02189		0.168972	4.27184	0.118168	0		4.27184	-5.63016	0	0		1.65515	4.27184
																													1.11558	4.22265	1.37688	3.89114	1.11558	0	1.37688	0.01539		0.170402	4.26727	0.118968	0		4.26727	-0.876161	0	0		1.60307	4.26727
																													1.13568	4.22637	1.39698	3.89619	1.13568	0	1.39698	0.00893		0.171832	4.26898	0.119768	0		4.26898	3.0291	0	0		1.54775	4.26898
																													1.15578	4.23008	1.41709	3.90123	1.15578	0	-1.74996	0.00249		0.173261	4.27529	0.120568	0		4.27529	5.46177	0	0		1.48931	4.27529
																													1.17588	4.23378	1.43719	3.90624	1.17588	0				0.174863	4.28479	0.121368	0		4.28479	5.94908	0	0		1.42029	4.28479
																													1.19598	4.23748	1.45729	3.91124	1.19598	0				0.176084	4.29141	0.122168	0		4.29141	4.63667	0	0		1.36522	4.29141
																													1.21608	4.24116	1.47739	3.91621	1.21608	0				0.177306	4.29558	0.122968	0		4.29558	1.97739	0	0		1.30814	4.29558
																													1.23618	4.24484	1.49749	3.92117	1.23618	0				0.178315	4.29609	0.123768	0		4.29609	-1.06038	0	0		1.25952	4.29609
																													1.25628	4.24851	1.51759	3.9261	1.25628	0				0.179325	4.29325	0.124568	0		4.29325	-4.64698	0	0		1.20964	4.29325
																													1.27638	4.25216	1.53769	3.93102	1.27638	0				0.180334	4.28661	0.125368	4.1369e-11		4.28661	-8.54397	4.1369e-11	1.76553e-07		1.15854	4.28661
																													1.29648	4.25581	1.55779	3.93592	1.29648	0				0.181343	4.27598	0.125695	0.000112226		4.27598	-12.4922	0.000112226	0.713553		1.10627	4.27598
																													1.31658	4.25945	1.57789	3.9408	1.31658	0				0.182352	4.26145	0.126022	0.00050964		4.26145	-16.2308	0.00050964	1.74623		1.0529	4.26145
																													1.33668	4.26309	1.59799	3.94566	1.33668	0				0.183362	4.24336	0.126328	0.00123433		4.24336	-19.516	0.00123433	3.01705		0.998465	4.24336
																													1.35678	4.26671	1.61809	3.9505	1.35678	0				0.184371	4.22228	0.126667	0.00255484		4.22228	-22.1381	0.00255484	4.79651		0.943027	4.22228
																													1.37688	4.27032	1.63819	3.95532	1.37688	0				0.186095	4.18154	0.127036	0.00475666		4.18154	-24.647	0.00475666	7.20605		0.846146	4.18154
																													1.39698	4.27393	1.65829	3.96013	1.39698	0				0.187819	4.13883	0.127429	0.00820351		4.13883	-24.3743	0.00820351	10.3912		0.746783	4.13883
																													1.41709	4.27753	1.67839	3.96491						0.189544	4.09892	0.127843	0.0133521		4.09892	-21.4883	0.0133521	14.5295		0.64523	4.09892
																													1.43719	4.28111	1.69849	3.96968						0.191268	4.06581	0.128276	0.0207708		4.06581	-16.6777	0.0207708	19.8398		0.541783	4.06581
																													1.45729	4.2847	1.71859	3.97443						0.192684	4.04547	0.128725	0.0311603		4.04547	-12.0292	0.0311603	26.5891		0.455612	4.04547
																													1.47739	4.28827	1.73869	3.97917						0.194101	4.03174	0.129187	0.0453815		4.03174	-7.45845	0.0453815	35.1022		0.36854	4.03174
																													1.49749	4.29183	1.75879	3.98388						0.195517	4.02405	0.12966	0.0644881		4.02405	-3.59945	0.0644881	45.7688		0.280737	4.02405
																													1.51759	4.29539	1.77889	3.98858						0.196933	4.02099	0.130144	0.0897629		4.02099	-0.982525	0.0897629	59.047		0.192379	4.02099
																													1.53769	4.29893	1.79899	3.99327						0.198034	4.02053	0.130636	0.122785		4.02053	-0.0429231	0.122785	75.4747		0.123453	4.02053
																													1.55779	4.30247	1.8191	3.99793						0.199134	4.02052	0.131136	0.165467		4.02052	-0.151295	0.165467	95.6543		0.05438	4.02052
																													1.57789	4.306	1.8392	4.00258						0.200157	4.01991	0.131643	0.22015		4.01991	-1.18609	0.22015	120.251		-0.00987888	4.01991
																													1.59799	4.30953	1.8593	4.00721						0.20118	4.01781	0.132159	0.289702		4.01781	-3.05064	0.289702	149.973		-0.0741275	4.01781
																													1.61809	4.31304	1.8794	4.01183						0.202203	4.01344	0.132684	0.377655		4.01344	-5.62056	0.377655	185.535		-0.1383	4.01344
																													1.63819	4.31655	1.8995	4.01643						0.203226	4.00615	0.13322	0.488403		4.00615	-8.72501	0.488403	227.621		-0.202329	4.00615
																													1.65829	4.32005	1.9196	4.02101						0.204249	3.99549	0.133772	0.627486		3.99549	-12.1586	0.627486	276.81		-0.266149	3.99549
																													1.67839	4.32354	1.9397	4.02558						0.205271	3.98124	0.134345	0.802028		3.98124	-15.6961	0.802028	333.492		-0.329695	3.98124
																													1.69849	4.32702	1.9598	4.03013						0.206608	3.95728	0.134945	1.02143		3.95728	-20.0977	1.02143	397.737		-0.412195	3.95728
																													1.71859	4.33049	1.9799	4.03466						0.207944	3.92783	0.135584	1.29852		3.92783	-23.8085	1.29852	469.093		-0.493968	3.92783
																													1.73869	4.33396	2	4.03918						0.20928	3.89411	0.13628	1.65154		3.89411	-26.4303	1.65154	546.229		-0.574871	3.89411
																													1.75879	4.33742	-1.74996	4.04369						0.210617	3.85777	0.137057	2.10756		3.85777	-27.6911	2.10756	626.163		-0.654761	3.85777
																													1.77889	4.34087								0.211953	3.82072	0.137857	2.63654		3.82072	-27.4718	2.63654	694.782		-0.733497	3.82072
																													1.79899	4.34432								0.213289	3.78494	0.138657	3.21262		3.78494	-25.8138	3.21262	743.43		-0.81094	3.78494
																													1.8191	4.34775								0.215504	3.73301	0.139457	3.81778		3.73301	-20.4488	3.81778	767.103		-0.936062	3.73301
																													1.8392	4.35118								0.217271	3.7017	0.140257	4.43047		3.7017	-14.763	4.43047	761.999		-1.03269	3.7017
																													1.8593	4.3546								0.218671	3.68431	0.141057	5.02668		3.68431	-10.1194	5.02668	725.796		-1.10701	3.68431
																													1.8794	4.35801								0.220071	3.6732	0.141857	5.58133		3.6732	-5.91152	5.58133	658.205		-1.17918	3.6732
																													1.8995	4.36142								0.221234	3.66805	0.142657	6.07008		3.66805	-3.07261	6.07008	561.33		-1.23738	3.66805
																													1.9196	4.36482								0.222396	3.66575	0.143457	6.47116		3.66575	-1.0382	6.47116	439.489		-1.29392	3.66575
																													1.9397	4.36821								0.223354	3.66528	0.144257	6.76692		3.66528	-0.0598599	6.76692	298.629		-1.33924	3.66528
																													1.9598	4.37159								0.224313	3.66543	0.145012	6.93812		3.66543	0.248912	6.93812	154.526		-1.38334	3.66543
																													1.9799	4.37497								0.225271	3.66555	0.14553	6.99177		3.66555	-0.109497	6.99177	52.3707		-1.42619	3.66555
																													2	4.37834								0.226229	3.66503	0.145892	6.99777		3.66503	-1.09707	6.99777	-19.1975		-1.46775	3.66503
																																						0.227187	3.66328	0.146254	6.97796		3.66328	-2.64264	6.97796	-90.191		-1.50798	3.66328
																																						0.228145	3.65982	0.146689	6.92053		3.65982	-4.64612	6.92053	-173.801		-1.54684	3.65982
																																						0.229402	3.65208	0.147234	6.79826		3.65208	-7.75992	6.79826	-274.462		-1.59566	3.65208
																																						0.230658	3.64023	0.147877	6.5858		3.64023	-11.1303	6.5858	-384.988		-1.642	3.64023
																																						0.231915	3.62416	0.148614	6.25994		3.62416	-14.4179	6.25994	-497.252		-1.68578	3.62416
																																						0.233171	3.60417	0.149414	5.82102		3.60417	-17.2935	5.82102	-598.008		-1.72693	3.60417
																																						0.234428	3.58099	0.150214	5.31135		3.58099	-19.4661	5.31135	-673.91		-1.7654	3.58099
																																						0.235684	3.55563	0.151014	4.75171		3.55563	-20.7074	4.75171	-722.806		-1.80111	3.55563
																																						0.237254	3.52284	0.151814	4.16428		3.52284	-20.735	4.16428	-743.275		-1.84178	3.52284
																																						0.238823	3.49139	0.152614	3.57211		3.49139	-18.9963	3.57211	-734.674		-1.87797	3.49139
																																						0.240393	3.46397	0.153414	2.99822		3.46397	-15.6287	2.99822	-697.694		-1.9096	3.46397
																																						0.241963	3.44291	0.154214	2.46431		3.44291	-10.9776	2.46431	-635.108		-1.93658	3.44291
																																						0.243533	3.42986	0.155014	1.98887		3.42986	-5.54598	1.98887	-552.068		-1.95886	3.42986
																																						0.244755	3.42576	0.155814	1.58553		3.42576	-1.15833	1.58553	-455.511		-1.97291	3.42576
																																						0.245978	3.42696	0.156614	1.26215		3.42696	3.05233	1.26215	-352.768		-1.98406	3.42696
																																						0.247201	3.43306	0.157414	1.02117		3.43306	6.81595	1.02117	-249.938		-1.99227	3.43306
																																						0.248424	3.44336	0.158214	0.861088		3.44336	9.89775	0.861088	-150.666		-1.99755	3.44336
																																						0.249646	3.45692	0.159014	0.778636		3.45692	12.1161	0.778636	-55.8149		-1.99988	3.45692
																																						0.250869	3.47261	0.159551	0.765268		3.47261	13.3568	0.765268	5.91182		-1.99925	3.47261
																																						0.252421	3.49367	0.160088	0.784818		3.49367	13.4734	0.784818	66.9083		-1.99422	3.49367
																																						0.253973	3.51371	0.160642	0.839266		3.51371	12.0635	0.839266	129.792		-1.98444	3.51371
																																						0.255525	3.53055	0.161299	0.949401		3.53055	9.42119	0.949401	205.177		-1.96995	3.53055
																																						0.257077	3.5426	0.162015	1.12599		3.5426	5.99911	1.12599	288.22		-1.95078	3.5426
																																						0.25835	3.54833	0.162773	1.37761		3.54833	3.00045	1.37761	376.027		-1.93159	3.54833
																																						0.259623	3.55034	0.163573	1.71445		3.55034	0.173668	1.71445	465.571		-1.90931	3.55034
																																						0.260896	3.54903	0.164373	2.11992		3.54903	-2.17558	2.11992	547.167		-1.88397	3.54903
																																						0.261946	3.54597	0.165173	2.58559		3.54597	-3.56091	2.58559	615.608		-1.86079	3.54597
																																						0.262997	3.54178	0.165973	3.09894		3.54178	-4.31808	3.09894	665.997		-1.83559	3.54178
																																						0.264047	3.53716	0.166773	3.64384		3.53716	-4.36623	3.64384	694.165		-1.80839	3.53716
																																						0.265098	3.53287	0.167573	4.20117		3.53287	-3.66689	4.20117	696.843		-1.77922	3.53287
																																						0.266148	3.52978	0.168373	4.74964		3.52978	-2.23427	4.74964	671.887		-1.74811	3.52978
																																						0.26669	3.52884	0.169173	5.26683		3.52884	-1.21979	5.26683	618.691		-1.73132	3.52884
																																						0.267065	3.52853	0.169973	5.7306		3.52853	-0.415439	5.7306	538.552		-1.7194	3.52853
																																						0.26744	3.52854	0.170773	6.12062		3.52854	0.46638	6.12062	434.691		-1.70725	3.52854
																																						0.267815	3.5289	0.171573	6.4198		3.5289	1.42023	6.4198	311.913		-1.69486	3.5289
																																						0.26819	3.52962	0.172364	6.61371		3.52962	2.44016	6.61371	177.687		-1.68224	3.52962
																																						0.268891	3.53205	0.173053	6.69403		3.53205	4.50373	6.69403	54.9834		-1.658	3.53205
																																						0.269593	3.53598	0.173436	6.70192		3.53598	6.72948	6.70192	-13.687		-1.63295	3.53598
																																						0.270294	3.54151	0.173818	6.68363		3.54151	9.06499	6.68363	-81.9078		-1.6071	3.54151
																																						0.270996	3.5487	0.174255	6.63104		3.5487	11.4539	6.63104	-158.52		-1.58048	3.5487
																																						0.271697	3.55757	0.174803	6.51868		3.55757	13.8379	6.51868	-250.995		-1.55309	3.55757
																																						0.273364	3.58504	0.17545	6.32316		3.58504	19.146	6.32316	-352.804		-1.48501	3.58504
																																						0.275031	3.62051	0.17619	6.02306		3.62051	23.3702	6.02306	-456.632		-1.41285	3.62051
																																						0.276697	3.66174	0.17699	5.61955		3.66174	25.9089	5.61955	-550.341		-1.33683	3.66174
																																						0.278364	3.70558	0.17779	5.14975		3.70558	26.3888	5.14975	-622.178		-1.25714	3.70558
																																						0.280031	3.74817	0.17859	4.63193		3.74817	24.7836	4.63193	-670.267		-1.17401	3.74817
																																						0.281128	3.77421	0.17939	4.08556		3.77421	22.6852	4.08556	-693.511		-1.11749	3.77421
																																						0.281999	3.79304	0.18019	3.53063		3.79304	20.5372	3.53063	-691.675		-1.07169	3.79304
																																						0.28287	3.80985	0.18099	2.98685		3.80985	18.0749	2.98685	-665.824		-1.02508	3.80985
																																						0.283586	3.82199	0.18179	2.47233		3.82199	15.8911	2.47233	-618.885		-0.986234	3.82199
																																						0.284301	3.83255	0.18259	2.002		3.83255	13.6383	2.002	-555.881		-0.946888	3.83255
																																						0.285016	3.84151	0.18339	1.58607		3.84151	11.3873	1.58607	-483.54		-0.907065	3.84151
																																						0.285606	3.84769	0.18419	1.22901		3.84769	9.58116	1.22901	-409.343		-0.87392	3.84769
																																						0.286195	3.85283	0.184979	0.933262		3.85283	7.86321	0.933262	-341.3		-0.840475	3.85283
																																						0.286784	3.857	0.185689	0.709833		3.857	6.27085	0.709833	-289.17		-0.806743	3.857
																																						0.287373	3.86028	0.186342	0.533613		3.86028	4.83885	0.533613	-251.665		-0.772734	3.86028
																																						0.288305	3.86391	0.186959	0.386031		3.86391	2.97136	0.386031	-227.188		-0.718399	3.86391
																																						0.289237	3.86604	0.187558	0.253852		3.86604	1.68544	0.253852	-215.159		-0.663449	3.86604
																																						0.289919	3.86699	0.188154	0.125763		3.86699	1.16204	0.125763	-216.385		-0.622853	3.86699
																																						0.290486	3.86759	0.188336	0.0860974		3.86759	1.0119	0.0860974	-219.781		-0.588896	3.86759
																																						0.291054	3.86819	0.188518	0.0456725		3.86819	1.12464	0.0456725	-224.741		-0.554753	3.86819
																																						0.291621	3.86892	0.188606	0.0256129		3.86892	1.49922	0.0256129	-227.762		-0.520433	3.86892
																																						0.292188	3.86993	0.188695	0.00526698		3.86993	2.12948	0.00526698	-231.2		-0.485948	3.86993
																																						0.292755	3.87138	0.188718	-4.11278e-13		3.87138	3.00398	-4.11278e-13	-232.151		-0.451309	3.87138
																																						0.293878	3.87601	0.188718	0		3.87601	5.38854	0	0		-0.382281	3.87601
																																						0.295001	3.88373	0.189518	0		3.88373	8.47967	0	0		-0.312777	3.88373
																																						0.296125	3.89521	0.190318	0		3.89521	12.033	0	0		-0.242884	3.89521
																																						0.297248	3.91082	0.191118	0		3.91082	15.761	0	0		-0.172688	3.91082
																																						0.298372	3.93057	0.191918	0		3.93057	19.3559	0	0		-0.102277	3.93057
																																						0.299495	3.95414	0.192718	0		3.95414	22.5143	0	0		-0.0317387	3.95414
																																						0.301371	3.99998	0.193518	0		3.99998	26.1388	0	0		0.0861312	3.99998
																																						0.302822	4.03869	0.194318	0		4.03869	27.0085	0	0		0.177057	4.03869
																																						0.304272	4.07736	0.195118	0		4.07736	25.9818	0	0		0.267616	4.07736
																																						0.305722	4.11324	0.195918	0		4.11324	23.1361	0	0		0.357618	4.11324
																																						0.306906	4.13871	0.196718	0		4.13871	19.6767	0	0		0.430532	4.13871
																																						0.30809	4.15964	0.197518	0		4.15964	15.5183	0	0		0.50285	4.15964
																																						0.309274	4.17541	0.198318	0		4.17541	11.0261	0	0		0.574473	4.17541
																																						0.310457	4.18587	0.199118	0		4.18587	6.59633	0	0		0.645302	4.18587
																																						0.311641	4.19131	0.199918	0		4.19131	2.6239	0	0		0.715238	4.19131
																																						0.312168	4.19227	0.200718	0		4.19227	1.10013	0	0		0.746065	4.19227
																																						0.312695	4.19249	0.201518	0		4.19249	-0.233171	0	0		0.776688	4.19249
																																						0.313222	4.19206	0.202318	0		4.19206	-1.35169	0	0		0.807097	4.19206
																																						0.313749	4.19111	0.203118	0		4.19111	-2.23527	0	0		0.837286	4.19111
																																						0.314276	4.18975	0.203918	0		4.18975	-2.86843	0	0		0.867244	4.18975
																																						0.315105	4.18713	0.204718	0		4.18713	-3.33327	0	0		0.913857	4.18713
																																						0.315934	4.1844	0.205518	0		4.1844	-3.13764	0	0		0.95985	4.1844
																																						0.316762	4.18211	0.206318	0		4.18211	-2.29684	0	0		1.00519	4.18211
																																						0.317591	4.18076	0.207118	0		4.18076	-0.857624	0	0		1.04985	4.18076
																																						0.318419	4.18082	0.207918	0		4.18082	1.10429	0	0		1.09381	4.18082
																																						0.319248	4.1827	0.208718	0		4.1827	3.48722	0	0		1.13701	4.1827
																																						0.320358	4.18855	0.209518	0		4.18855	7.12342	0	0		1.19371	4.18855
																																						0.321469	4.19859	0.210318	0		4.19859	10.9552	0	0		1.24895	4.19859
																																						0.322579	4.21283	0.211118	0		4.21283	14.6241	0	0		1.30267	4.21283
																																						0.323689	4.23089	0.211918	0		4.23089	17.7823	0	0		1.3548	4.23089
																																						0.3248	4.25203	0.212718	0		4.25203	20.1235	0	0		1.40529	4.25203
																																						0.32591	4.2752	0.213518	0		4.2752	21.4105	0	0		1.45407	4.2752
																																						0.327021	4.29914	0.214318	0		4.29914	21.4967	0	0		1.50108	4.29914
																																						0.328576	4.33138	0.215118	0		4.33138	19.5347	0	0		1.56386	4.33138
																																						0.330132	4.35881	0.215918	0		4.35881	15.3884	0	0		1.62291	4.35881
																																						0.331688	4.37846	0.216718	0		4.37846	9.68335	0	0		1.67808	4.37846
																																						0.332935	4.38737	0.217518	0		4.38737	4.59237	0	0		1.71941	4.38737
																																						0.334182	4.38994	0.218318	0		4.38994	-0.396431	0	0		1.7581	4.38994
																																						0.335429	4.38661	0.219118	0		4.38661	-4.77145	0	0		1.7941	4.38661
																																						0.336676	4.37846	0.219918	0		4.37846	-8.08481	0	0		1.82734	4.37846
																																						0.337923	4.36701	0.220718	0		4.36701	-10.0039	0	0		1.85778	4.36701
																																						0.339171	4.35414	0.221518	0		4.35414	-10.3524	0	0		1.88536	4.35414
																																						0.340418	4.34183	0.222318	0		4.34183	-9.13249	0	0		1.91006	4.34183
																																						0.341694	4.33173	0.223118	0		4.33173	-6.44861	0	0		1.93229	4.33173
																																						0.34297	4.3258	0.223918	0		4.3258	-2.67321	0	0		1.95142	4.3258
																																						0.343925	4.32478	0.224718	0		4.32478	0.569764	0	0		1.96368	4.32478
																																						0.34488	4.32692	0.225518	0		4.32692	3.90903	0	0		1.97418	4.32692
																																						0.345835	4.3322	0.226318	0		4.3322	7.10103	0	0		1.9829	4.3322
																																						0.34679	4.34036	0.227118	0		4.34036	9.91128	0	0		1.98984	4.34036
																																						0.347744	4.35094	0.227918	0		4.35094	12.1304	0	0		1.99498	4.35094
																																						0.348699	4.36329	0.228718	0		4.36329	13.5888	0	0		1.99833	4.36329
																																						0.350018	4.38179	0.229518	0		4.38179	14.1407	0	0		2	4.38179
																																						0.351337	4.39983	0.230318	0		4.39983	12.8973	0	0		1.99824	4.39983
																																						0.352656	4.41508	0.231118	0		4.41508	9.96549	0	0		1.99304	4.41508
																																						0.353975	4.42551	0.231918	0		4.42551	5.66652	0	0		1.98442	4.42551
																																						0.355294	4.42963	0.232718	0		4.42963	0.493239	0	0		1.9724	4.42963
																																						0.356613	4.42667	0.233518	0		4.42667	-4.95336	0	0		1.95699	4.42667
																																						0.357932	4.41669	0.234318	0		4.41669	-10.0399	0	0		1.93823	4.41669
																																						0.359359	4.39902	0.235118	0		4.39902	-14.4615	0	0		1.91418	4.39902
																																						0.360786	4.37618	0.235918	0		4.37618	-17.1981	0	0		1.88628	4.37618
																																						0.362212	4.35086	0.236718	0		4.35086	-17.9201	0	0		1.8546	4.35086
																																						0.363639	4.32598	0.237518	0		4.32598	-16.5968	0	0		1.81919	4.32598
																																						0.365066	4.30433	0.238318	0		4.30433	-13.4985	0	0		1.78013	4.30433
																																						0.366493	4.28807	0.239118	0		4.28807	-9.15401	0	0		1.73749	4.28807
																																						0.36792	4.27849	0.239918	0		4.27849	-4.27093	0	0		1.69136	4.27849
																																						0.369346	4.27581	0.240718	0		4.27581	0.370297	0	0		1.64183	4.27581
																																						0.370773	4.27913	0.241518	0		4.27913	4.03176	0	0		1.589	4.27913
																																						0.3722	4.28662	0.242318	0		4.28662	6.12601	0	0		1.53299	4.28662
																																						0.373748	4.29651	0.243118	0		4.29651	6.22038	0	0		1.46872	4.29651
																																						0.374955	4.30323	0.243918	0		4.30323	4.66982	0	0		1.4162	4.30323
																																						0.376162	4.30727	0.244718	0		4.30727	1.83105	0	0		1.36164	4.30727
																																						0.37737	4.30723	0.245518	0		4.30723	-2.03253	0	0		1.30512	4.30723
																																						0.378577	4.30208	0.246318	0		4.30208	-6.55466	0	0		1.24672	4.30208
																																						0.379784	4.2913	0.247118	0		4.2913	-11.3044	0	0		1.18654	4.2913
																																						0.380991	4.27487	0.247918	0		4.27487	-15.8314	0	0		1.12464	4.27487
																																						0.382198	4.25332	0.248718	0		4.25332	-19.7124	0	0		1.06113	4.25332
																																						0.384322	4.2062	0.249518	0		4.2062	-23.9437	0	0		0.94574	4.2062
																																						0.386446	4.15432	0.250318	0		4.15432	-24.0217	0	0		0.826144	4.15432
																																						0.388026	4.11805	0.251118	0		4.11805	-21.4664	0	0		0.734701	4.11805
																																						0.389607	4.08732	0.251918	0		4.08732	-17.2336	0	0		0.641447	4.08732
																																						0.391188	4.06411	0.252718	0		4.06411	-12.1136	0	0		0.54661	4.06411
																																						0.392769	4.04908	0.253518	0		4.04908	-7.0233	0	0		0.450425	4.04908
																																						0.39435	4.04148	0.254318	0		4.04148	-2.85385	0	0		0.35313	4.04148
																																						0.395931	4.03925	0.255118	0		4.03925	-0.326716	0	0		0.254964	4.03925
																																						0.396442	4.03919	0.255918	0		4.03919	0.0592706	0	0		0.223081	4.03919
																																						0.396953	4.03927	0.256718	0		4.03927	0.219559	0	0		0.191141	4.03927
																																						0.397464	4.03937	0.257518	0		4.03937	0.150562	0	0		0.159151	4.03937
																																						0.397975	4.03938	0.258318	0		4.03938	-0.14714	0	0		0.127121	4.03938
																																						0.398487	4.03919	0.259118	0		4.03919	-0.668652	0	0		0.0950578	4.03919
																																						0.398998	4.03866	0.259918	0		4.03866	-1.40511	0	0		0.0629701	4.03866
																																						0.399509	4.03771	0.260718	0		4.03771	-2.34412	0	0		0.0308661	4.03771
																																						0.400506	4.03426	0.261518	0		4.03426	-4.69628	0	0		-0.031777	4.03426
																																						0.401503	4.02816	0.262318	0		4.02816	-7.60789	0	0		-0.0943889	4.02816
																																						0.4025	4.01896	0.263118	0		4.01896	-10.8958	0	0		-0.156908	4.01896
																																						0.403497	4.00638	0.263918	0		4.00638	-14.3542	0	0		-0.219274	4.00638
																																						0.404494	3.99035	0.264718	0		3.99035	-17.7681	0	0		-0.281424	3.99035
																																						0.405491	3.97102	0.265518	0		3.97102	-20.9284	0	0		-0.343298	3.97102
																																						0.406488	3.94876	0.266318	0		3.94876	-23.6441	0	0		-0.404835	3.94876
																																						0.408316	3.90213	0.267118	0		3.90213	-26.9563	0	0		-0.516563	3.90213
																																						0.410143	3.85178	0.267918	0		3.85178	-27.6226	0	0		-0.626588	3.85178
																																						0.411971	3.80274	0.268718	0		3.80274	-25.5586	0	0		-0.734547	3.80274
																																						0.413799	3.75969	0.269518	0		3.75969	-21.2283	0	0		-0.840086	3.75969
																																						0.415626	3.72601	0.270318	0		3.72601	-15.5279	0	0		-0.942857	3.72601
																																						0.417454	3.70317	0.271118	0		3.70317	-9.58477	0	0		-1.04252	3.70317
																																						0.419281	3.69056	0.271918	0		3.69056	-4.52463	0	0		-1.13875	3.69056
																																						0.421109	3.68567	0.272718	0		3.68567	-1.25463	0	0		-1.23122	3.68567
																																						0.421656	3.68515	0.273518	0		3.68515	-0.71095	0	0		-1.25814	3.68515
																																						0.422204	3.68485	0.274318	0		3.68485	-0.383236	0	0		-1.28469	3.68485
																																						0.422751	3.68468	0.275118	0		3.68468	-0.274514	0	0		-1.31086	3.68468
																																						0.423299	3.68451	0.275918	0		3.68451	-0.383575	0	0		-1.33664	3.68451
																																						0.423846	3.68423	0.276718	0		3.68423	-0.705024	0	0		-1.36203	3.68423
																																						0.424393	3.68371	0.277518	0		3.68371	-1.2297	0	0		-1.38701	3.68371
																																						0.424941	3.68284	0.278318	0		3.68284	-1.94509	0	0		-1.41158	3.68284
																																						0.426435	3.67799	0.279118	0		3.67799	-4.73113	0	0		-1.4765	3.67799
																																						0.427929	3.66827	0.279918	0		3.66827	-8.38976	0	0		-1.53817	3.66827
																																						0.429423	3.65275	0.280718	0		3.65275	-12.3968	0	0		-1.59646	3.65275
																																						0.430917	3.63132	0.281518	0		3.63132	-16.1854	0	0		-1.65122	3.63132
																																						0.432411	3.60473	0.282318	0		3.60473	-19.2195	0	0		-1.70235	3.60473
																																						0.433905	3.57445	0.283118	0		3.57445	-21.0627	0	0		-1.74973	3.57445
																																						0.435399	3.5425	0.283918	0		3.5425	-21.4296	0	0		-1.79326	3.5425
																																						0.437128	3.50648	0.284718	0		3.50648	-19.8788	0	0		-1.83868	3.50648
																																						0.438856	3.47489	0.285518	0		3.47489	-16.3552	0	0		-1.87869	3.47489
																																						0.440585	3.45082	0.286318	0		3.45082	-11.3005	0	0		-1.91315	3.45082
																																						0.442314	3.43635	0.287118	0		3.43635	-5.38173	0	0		-1.94197	3.43635
																																						0.443753	3.43225	0.287918	0		3.43225	-0.361762	0	0		-1.9616	3.43225
																																						0.445191	3.43514	0.288718	0		3.43514	4.25768	0	0		-1.97722	3.43514
																																						0.44663	3.44414	0.289518	0		3.44414	8.07311	0	0		-1.9888	3.44414
																																						0.448069	3.45785	0.290318	0		3.45785	10.7706	0	0		-1.99632	3.45785
																																						0.449508	3.47452	0.291118	0		3.47452	12.1568	0	0		-1.99976	3.47452
																																						0.450947	3.49219	0.291918	0		3.49219	12.1802	0	0		-1.99912	3.49219
																																						0.452386	3.50897	0.292718	0		3.50897	10.936	0	0		-1.99438	3.50897
																																						0.454435	3.52816	0.293518	0		3.52816	7.44597	0	0		-1.98062	3.52816
																																						0.455969	3.53708	0.294318	0		3.53708	4.07568	0	0		-1.96493	3.53708
																																						0.457135	3.54028	0.295118	0		3.54028	1.452	0	0		-1.94997	3.54028
																																						0.4583	3.54054	0.295918	0		3.54054	-0.964904	0	0		-1.93239	3.54054
																																						0.459465	3.53822	0.296718	0		3.53822	-2.95218	0	0		-1.91223	3.53822
																																						0.460631	3.53394	0.297518	0		3.53394	-4.31632	0	0		-1.8895	3.53394
																																						0.461796	3.5285	0.298318	0		3.5285	-4.90774	0	0		-1.86424	3.5285
																																						0.462737	3.52391	0.299118	0		3.52391	-4.75172	0	0		-1.842	3.52391
																																						0.463679	3.51973	0.299918	0		3.51973	-4.00909	0	0		-1.81815	3.51973
																																						0.464621	3.51653	0.300718	0		3.51653	-2.69038	0	0		-1.79271	3.51653
																																						0.465401	3.51499	0.301518	0		3.51499	-1.18584	0	0		-1.77043	3.51499
																																						0.466036	3.51469	0.302318	0		3.51469	0.285848	0	0		-1.75153	3.51469
																																						0.46667	3.51539	0.303118	0		3.51539	1.95309	0	0		-1.73195	3.51539
																																						0.467304	3.5172	0.303918	0		3.5172	3.78615	0	0		-1.71167	3.5172
																																						0.467939	3.52022	0.304718	0		3.52022	5.75153	0	0		-1.69071	3.52022
																																						0.468573	3.52451	0.305518	0		3.52451	7.81231	0	0		-1.66908	3.52451
																																						0.469823	3.53689	0.306318	0		3.53689	11.9994	0	0		-1.62453	3.53689
																																						0.471074	3.55446	0.307118	0		3.55446	16.0861	0	0		-1.57748	3.55446
																																						0.472324	3.57693	0.307918	0		3.57693	19.7546	0	0		-1.52798	3.57693
																																						0.473574	3.60357	0.308718	0		3.60357	22.7153	0	0		-1.47614	3.60357
																																						0.474824	3.63334	0.309518	0		3.63334	24.7335	0	0		-1.42201	3.63334
																																						0.476074	3.66497	0.310318	0		3.66497	25.6507	0	0		-1.3657	3.66497
																																						0.477742	3.70761	0.311118	0		3.70761	25.0606	0	0		-1.28728	3.70761
																																						0.479411	3.74761	0.311918	0		3.74761	22.5205	0	0		-1.20533	3.74761
																																						0.481079	3.78203	0.312718	0		3.78203	18.4557	0	0		-1.12007	3.78203
																																						0.482747	3.80883	0.313518	0		3.80883	13.5454	0	0		-1.03173	3.80883
																																						0.484415	3.82728	0.314318	0		3.82728	8.62341	0	0		-0.940556	3.82728
																																						0.486084	3.83815	0.315118	0		3.83815	4.53384	0	0		-0.846802	3.83815
																																						0.487154	3.84194	0.315918	0		3.84194	2.70234	0	0		-0.785384	3.84194
																																						0.487923	3.84365	0.316718	0		3.84365	1.873	0	0		-0.740763	3.84365
																																						0.488691	3.84491	0.317518	0		3.84491	1.48539	0	0		-0.69571	3.84491
																																						0.489459	3.84605	0.318318	0		3.84605	1.55652	0	0		-0.650252	3.84605
																																						0.490228	3.84742	0.319118	0		3.84742	2.08791	0	0		-0.604415	3.84742
																																						0.490996	3.84937	0.319918	0		3.84937	3.06423	0	0		-0.558226	3.84937
																																						0.492006	3.85337	0.320718	0		3.85337	4.96938	0	0		-0.497013	3.85337
																																						0.493016	3.8596	0.321518	0		3.8596	7.47204	0	0		-0.435299	3.8596
																																						0.494026	3.8686	0.322318	0		3.8686	10.4153	0	0		-0.373146	3.8686
																																						0.495036	3.88072	0.323118	0		3.88072	13.6106	0	0		-0.310618	3.88072
																																						0.496046	3.8961	0.323918	0		3.8961	16.8496	0	0		-0.247777	3.8961
																																						0.497056	3.9147	0.324718	0		3.9147	19.9173	0	0		-0.184687	3.9147
																																						0.498876	3.95508	0.325518	2.36522e-10		3.95508	24.3879	2.36522e-10	1.00942e-06		-0.0705923	3.95508
																																						0.500696	4.00173	0.325849	0.000139416		4.00173	26.6831	0.000139416	0.869054		0.043733	4.00173
																																						0.502071	4.03852	0.32618	0.000621046		4.03852	26.5663	0.000621046	2.06703		0.130028	4.03852
																																						0.503446	4.07407	0.326492	0.00148471		4.07407	24.805	0.00148471	3.51049		0.21608	4.07407
																																						0.504821	4.10616	0.326837	0.00303505		4.10616	21.5682	0.00303505	5.5033		0.301729	4.10616
																																						0.506195	4.13299	0.327211	0.00558558		4.13299	17.2098	0.00558558	8.17379		0.386816	4.13299
																																						0.50757	4.15336	0.32761	0.00953208		4.15336	12.2299	0.00953208	11.6773		0.47118	4.15336
																																						0.508945	4.16678	0.32803	0.0153687		4.16678	7.21508	0.0153687	16.2045		0.554666	4.16678
																																						0.51032	4.17363	0.328468	0.0237077		4.17363	2.76657	0.0237077	21.9898		0.637118	4.17363
																																						0.511302	4.17506	0.328921	0.0353021		4.17506	0.246844	0.0353021	29.3196		0.695277	4.17506
																																						0.511624	4.17502	0.329387	0.0510755		4.17502	-0.424631	0.0510755	38.5406		0.714209	4.17502
																																						0.511946	4.17479	0.329864	0.0721574		4.17479	-1.01284	0.0721574	50.0664		0.733068	4.17479
																																						0.512268	4.17438	0.33035	0.099927		4.17438	-1.51413	0.099927	64.3832		0.751852	4.17438
																																						0.51259	4.17382	0.330845	0.136067		4.17382	-1.92513	0.136067	82.05		0.77056	4.17382
																																						0.512911	4.17315	0.331347	0.182631		4.17315	-2.24314	0.182631	103.694		0.789188	4.17315
																																						0.513563	4.17155	0.331857	0.24213		4.17155	-2.59581	0.24213	129.998		0.82663	4.17155
																																						0.514214	4.16985	0.332376	0.317644		4.16985	-2.55319	0.317644	161.677		0.863725	4.16985
																																						0.514866	4.16831	0.332905	0.412978		4.16831	-2.11871	0.412978	199.442		0.900458	4.16831
																																						0.515517	4.16717	0.333446	0.532887		4.16717	-1.30786	0.532887	243.948		0.936814	4.16717
																																						0.516169	4.16668	0.334004	0.6834		4.16668	-0.147514	0.6834	295.721		0.972778	4.16668
																																						0.517002	4.16733	0.334585	0.872338		4.16733	1.78743	0.872338	355.057		1.01821	4.16733
																																						0.517836	4.16977	0.335198	1.11013		4.16977	4.13226	1.11013	421.872		1.06295	4.16977
																																						0.51867	4.17429	0.335854	1.41121		4.17429	6.76439	1.41121	495.462		1.10695	4.17429
																																						0.519504	4.18109	0.336574	1.79641		4.18109	9.54632	1.79641	574.049		1.1502	4.18109
																																						0.520337	4.19021	0.337374	2.28745		4.19021	12.3322	2.28745	652.398		1.19265	4.19021
																																						0.521171	4.20161	0.338174	2.83495		4.20161	14.9748	2.83495	714.644		1.23429	4.20161
																																						0.523218	4.23756	0.338974	3.42366		4.23756	20.0546	3.42366	755.014		1.33288	4.23756
																																						0.524648	4.26753	0.339774	4.03422		4.26753	21.7017	4.03422	768.917		1.39847	4.26753
																																						0.525831	4.29329	0.340574	4.64407		4.29329	21.5813	4.64407	753.019		1.45063	4.29329
																																						0.527014	4.3181	0.341374	5.22863		4.3181	20.0796	5.22863	705.65		1.50079	4.3181
																																						0.528197	4.34036	0.342174	5.76285		4.34036	17.3038	5.76285	627.351		1.54888	4.34036
																																						0.52938	4.3587	0.342974	6.22308		4.3587	13.4883	6.22308	521.054		1.59483	4.3587
																																						0.530563	4.37209	0.343774	6.58887		4.37209	8.97285	6.58887	391.731		1.63857	4.37209
																																						0.531751	4.37993	0.344574	6.84429		4.37993	4.14879	6.84429	245.746		1.68022	4.37993
																																						0.532939	4.38205	0.345293	6.97097		4.38205	-0.512255	6.97097	106.06		1.71953	4.38205
																																						0.534127	4.37897	0.345751	6.9988		4.37897	-4.57197	6.9988	15.6032		1.75644	4.37897
																																						0.535315	4.37163	0.346208	6.98532		4.37163	-7.65338	6.98532	-74.4514		1.79091	4.37163
																																						0.536297	4.36326	0.346616	6.9389		4.36326	-9.25339	6.9389	-153.265		1.81751	4.36326
																																						0.537278	4.35378	0.347137	6.83347		4.35378	-9.89666	6.83347	-250.718		1.84238	4.35378
																																						0.53826	4.34414	0.347759	6.64342		4.34414	-9.55772	6.64342	-359.713		1.86551	4.34414
																																						0.539242	4.3353	0.348475	6.3449		4.3353	-8.27906	6.3449	-472.387		1.88685	4.3353
																																						0.540224	4.32813	0.349275	5.92387		4.32813	-6.16935	5.92387	-578.211		1.90641	4.32813
																																						0.541699	4.32205	0.350075	5.4278		4.32205	-1.80963	5.4278	-659.762		1.93238	4.32205
																																						0.542226	4.32157	0.350875	4.87706		4.32157	-0.032227	4.87706	-714.703		1.94066	4.32157
																																						0.542754	4.32204	0.351675	4.29361		4.32204	1.79839	4.29361	-741.463		1.9484	4.32204
																																						0.543281	4.32347	0.352475	3.70034		4.32347	3.64156	3.70034	-739.2		1.95561	4.32347
																																						0.543808	4.32587	0.353275	3.12041		4.32587	5.45612	3.12041	-708.247		1.96228	4.32587
																																						0.544336	4.32921	0.354075	2.57593		4.32921	7.20133	2.57593	-650.873		1.96842	4.32921
																																						0.544863	4.33344	0.354875	2.08626		4.33344	8.8379	2.08626	-571.734		1.97401	4.33344
																																						0.546328	4.3493	0.355675	1.66621		4.3493	12.5147	1.66621	-477.478		1.98671	4.3493
																																						0.547794	4.36934	0.356475	1.32491		4.36934	14.4224	1.32491	-375.498		1.9952	4.36934
																																						0.549259	4.39062	0.357275	1.06586		4.39062	14.1866	1.06586	-272.292		1.99946	4.39062
																																						0.550725	4.40991	0.358075	0.888258		4.40991	11.7726	0.888258	-172.108		1.99948	4.40991
																																						0.55219	4.42422	0.358875	0.78901		4.42422	7.48821	0.78901	-76.393		1.99527	4.42422
																																						0.553374	4.43051	0.359475	0.764015		4.43051	3.06659	0.764015	-7.12446		1.98877	4.43051
																																						0.554304	4.43161	0.360074	0.78019		4.43161	-0.720257	0.78019	61.0424		1.98175	4.43161
																																						0.555233	4.42915	0.360614	0.829627		4.42915	-4.54741	0.829627	122.242		1.97303	4.42915
																																						0.556163	4.42321	0.361262	0.932891		4.42321	-8.19408	0.932891	196.397		1.96263	4.42321
																																						0.557092	4.41404	0.361972	1.10157		4.41404	-11.4497	1.10157	278.655		1.95056	4.41404
																																						0.558022	4.4021	0.362724	1.34398		4.4021	-14.1283	1.34398	365.92		1.93683	4.4021
																																						0.558951	4.388	0.363524	1.67293		4.388	-16.081	1.67293	456.015		1.92144	4.388
																																						0.560232	4.36636	0.364324	2.07119		4.36636	-17.4005	2.07119	538.736		1.89755	4.36636
																																						0.561514	4.3441	0.365124	2.53077		4.3441	-17.0475	2.53077	608.882		1.87058	4.3441
																																						0.562795	4.32334	0.365924	3.03962		4.32334	-15.1192	3.03962	661.493		1.84058	4.32334
																																						0.564077	4.30591	0.366724	3.58196		4.30591	-11.8996	3.58196	692.307		1.8076	4.30591
																																						0.565358	4.29322	0.367524	4.13899		4.29322	-7.82364	4.13899	697.947		1.77169	4.29322
																																						0.566639	4.28602	0.368324	4.68959		4.28602	-3.42531	4.68959	676.124		1.73291	4.28602
																																						0.567921	4.28436	0.369124	5.21141		4.28436	0.726582	5.21141	626.038		1.69132	4.28436
																																						0.569202	4.28757	0.369924	5.68222		4.28757	4.09656	5.68222	548.766		1.64699	4.28757
																																						0.570633	4.29532	0.370724	6.08141		4.29532	6.40201	6.08141	447.325		1.59433	4.29532
																																						0.572065	4.30503	0.371524	6.39144		4.30503	6.7974	6.39144	326.369		1.53844	4.30503
																																						0.573496	4.31385	0.372324	6.599		4.31385	5.17634	6.599	191.673		1.47944	4.31385
																																						0.574927	4.31901	0.373026	6.68992		4.31901	1.72796	6.68992	67.1927		1.41745	4.31901
																																						0.575489	4.31949	0.373435	6.70237		4.31949	-0.0317699	6.70237	-6.21058		1.39233	4.31949
																																						0.576051	4.31893	0.373843	6.68491		4.31893	-1.96828	6.68491	-79.1865		1.36677	4.31893
																																						0.576613	4.31725	0.374275	6.63426		4.31725	-4.04203	6.63426	-155.011		1.34078	4.31725
																																						0.577174	4.31437	0.374819	6.52484		4.31437	-6.21011	6.52484	-246.966		1.31438	4.31437
																																						0.577736	4.31026	0.375462	6.33317		4.31026	-8.4273	6.33317	-348.537		1.28757	4.31026
																																						0.578298	4.3049	0.376199	6.03775		4.3049	-10.6474	6.03775	-452.45		1.26036	4.3049
																																						0.579709	4.28616	0.376999	5.63725		4.28616	-15.943	5.63725	-547.002		1.19031	4.28616
																																						0.58112	4.26055	0.377799	5.16975		4.26055	-20.315	5.16975	-619.777		1.11792	4.26055
																																						0.582531	4.22972	0.378599	4.65345		4.22972	-23.2231	4.65345	-668.866		1.04333	4.22972
																																						0.583942	4.19598	0.379399	4.10779		4.19598	-24.324	4.10779	-693.139		0.966697	4.19598
																																						0.58519	4.16599	0.380199	3.55275		4.16599	-23.7237	3.55275	-692.323		0.897317	4.16599
																																						0.586438	4.13769	0.380999	3.00807		4.13769	-21.7669	3.00807	-667.419		0.826557	4.13769
																																						0.587269	4.12044	0.381799	2.49195		4.12044	-19.8106	2.49195	-621.271		0.778768	4.12044
																																						0.588099	4.10498	0.382599	2.01948		4.10498	-17.4592	2.01948	-558.826		0.730448	4.10498
																																						0.588758	4.09417	0.383399	1.60107		4.09417	-15.3858	1.60107	-486.762		0.691768	4.09417
																																						0.589417	4.08475	0.384199	1.24142		4.08475	-13.2052	1.24142	-412.558		0.652792	4.08475
																																						0.590075	4.07678	0.38499	0.942142		4.07678	-10.9858	0.942142	-344.017		0.613536	4.07678
																																						0.590349	4.07395	0.385702	0.716263		4.07395	-10.0692	0.716263	-291.437		0.59717	4.07395
																																						0.590622	4.07139	0.386356	0.538367		4.07139	-9.16493	0.538367	-253.573		0.580759	4.07139
																																						0.590895	4.06908	0.386975	0.389584		4.06908	-8.2785	0.389584	-228.807		0.564305	4.06908
																																						0.591319	4.0659	0.387574	0.25653		4.0659	-6.9427	0.25653	-216.536		0.538709	4.0659
																																						0.591743	4.06324	0.388168	0.127847		4.06324	-5.66963	0.127847	-217.537		0.513018	4.06324
																																						0.592167	4.06109	0.388351	0.087879		4.06109	-4.47636	0.087879	-220.88		0.487236	4.06109
																																						0.59259	4.05942	0.388533	0.047159		4.05942	-3.37848	0.047159	-225.797		0.461367	4.05942
																																						0.593302	4.05759	0.388737	0.000296005		4.05759	-1.78571	0.000296005	-233.327		0.417774	4.05759
																																						0.594013	4.05677	0.388738	-8.25971e-13		4.05677	-0.555819	-8.25971e-13	-233.452		0.373972	4.05677
																																						0.594576	4.05666	0.388738	0		4.05666	0.129075	0	0		0.339159	4.05666
																																						0.595139	4.05687	0.389538	0		4.05687	0.541639	0	0		0.304241	4.05687
																																						0.595702	4.05722	0.390338	0		4.05722	0.672595	0	0		0.269228	4.05722
																																						0.596265	4.05757	0.391138	0		4.05757	0.518625	0	0		0.23413	4.05757
																																						0.596828	4.05775	0.391938	0		4.05775	0.0823837	0	0		0.198959	4.05775
																																						0.598187	4.05659	0.392738	0		4.05659	-2.07056	0	0		0.113842	4.05659
																																						0.599546	4.05157	0.393538	0		4.05157	-5.55698	0	0		0.0285183	4.05157
																																						0.600905	4.04112	0.394338	0		4.04112	-9.96924	0	0		-0.0568576	4.04112
																																						0.602264	4.02433	0.395138	0		4.02433	-14.7927	0	0		-0.14213	4.02433
																																						0.603623	4.001	0.395938	0		4.001	-19.4703	0	0		-0.227143	4.001
																																						0.604982	3.97171	0.396738	0		3.97171	-23.4709	0	0		-0.311743	3.97171
																																						0.60684	3.92432	0.397538	0		3.92432	-27.0524	0	0		-0.426486	3.92432
																																						0.608699	3.87278	0.398338	0		3.87278	-27.8376	0	0		-0.539776	3.87278
																																						0.610557	3.82252	0.399138	0		3.82252	-25.7277	0	0		-0.651227	3.82252
																																						0.612415	3.77858	0.399938	0		3.77858	-21.2304	0	0		-0.760459	3.77858
																																						0.613956	3.74955	0.400738	0		3.74955	-16.391	0	0		-0.849032	3.74955
																																						0.615496	3.72828	0.401538	0		3.72828	-11.2761	0	0		-0.935617	3.72828
																																						0.617036	3.71465	0.402338	0		3.71465	-6.58592	0	0		-1.02001	3.71465
																																						0.618576	3.7075	0.403138	0		3.7075	-2.94052	0	0		-1.10202	3.7075
																																						0.620116	3.70486	0.403938	0		3.70486	-0.79867	0	0		-1.18145	3.70486
																																						0.621174	3.70434	0.404738	0		3.70434	-0.32903	0	0		-1.23444	3.70434
																																						0.622232	3.70387	0.405538	0		3.70387	-0.692708	0	0		-1.28607	3.70387
																																						0.623291	3.70259	0.406338	0		3.70259	-1.84415	0	0		-1.33627	3.70259
																																						0.624349	3.69972	0.407138	0		3.69972	-3.68674	0	0		-1.385	3.69972
																																						0.625407	3.69459	0.407938	0		3.69459	-6.07913	0	0		-1.43219	3.69459
																																						0.626466	3.68672	0.408738	0		3.68672	-8.84512	0	0		-1.47781	3.68672
																																						0.627524	3.6758	0.409538	0		3.6758	-11.7861	0	0		-1.52179	3.6758
																																						0.629065	3.65436	0.410338	0		3.65436	-15.9552	0	0		-1.58283	3.65436
																																						0.630607	3.62694	0.411138	0		3.62694	-19.4359	0	0		-1.64015	3.62694
																																						0.632148	3.59502	0.411938	0		3.59502	-21.7053	0	0		-1.69363	3.59502
																																						0.63369	3.56079	0.412738	0		3.56079	-22.406	0	0		-1.74315	3.56079
																																						0.635231	3.5268	0.413538	0		3.5268	-21.3849	0	0		-1.78857	3.5268
																																						0.636773	3.4957	0.414338	0		3.4957	-18.7051	0	0		-1.8298	3.4957
																																						0.638315	3.46985	0.415138	0		3.46985	-14.6327	0	0		-1.86674	3.46985
																																						0.640282	3.44727	0.415938	0		3.44727	-8.09676	0	0		-1.90751	3.44727
																																						0.641675	3.43943	0.416738	0		3.43943	-3.14272	0	0		-1.93198	3.43943
																																						0.643068	3.43838	0.417538	0		3.43838	1.59698	0	0		-1.95276	3.43838
																																						0.644461	3.44353	0.418338	0		3.44353	5.72647	0	0		-1.9698	3.44353
																																						0.645854	3.45381	0.419138	0		3.45381	8.91379	0	0		-1.98306	3.45381
																																						0.647248	3.46776	0.419938	0		3.46776	10.9225	0	0		-1.99253	3.46776
																																						0.648401	3.48083	0.420738	0		3.48083	11.5995	0	0		-1.99748	3.48083
																																						0.649553	3.49418	0.421538	0		3.49418	11.388	0	0		-1.9998	3.49418
																																						0.650706	3.50681	0.422338	0		3.50681	10.354	0	0		-1.99951	3.50681
																																						0.651859	3.51782	0.423138	0		3.51782	8.61966	0	0		-1.99659	3.51782
																																						0.653012	3.52652	0.423938	0		3.52652	6.3558	0	0		-1.99105	3.52652
																																						0.654329	3.53299	0.424738	0		3.53299	3.38984	0	0		-1.98154	3.53299
																																						0.655645	3.53544	0.425538	0		3.53544	0.351111	0	0		-1.96863	3.53544
																																						0.656937	3.53412	0.426338	0		3.53412	-2.36124	0	0		-1.95269	3.53412
																																						0.65823	3.52964	0.427138	0		3.52964	-4.49215	0	0		-1.93352	3.52964
																																						0.659523	3.52293	0.427938	0		3.52293	-5.78337	0	0		-1.91116	3.52293
																																						0.660548	3.51679	0.428738	0		3.51679	-6.08021	0	0		-1.89119	3.51679
																																						0.661573	3.5107	0.429538	0		3.5107	-5.67749	0	0		-1.86925	3.5107
																																						0.662599	3.50538	0.430338	0		3.50538	-4.5643	0	0		-1.84538	3.50538
																																						0.663624	3.50156	0.431138	0		3.50156	-2.76976	0	0		-1.81959	3.50156
																																						0.664407	3.50006	0.431938	0		3.50006	-0.977478	0	0		-1.7986	3.50006
																																						0.66504	3.49996	0.432738	0		3.49996	0.699459	0	0		-1.78088	3.49996
																																						0.665672	3.50098	0.433538	0		3.50098	2.55076	0	0		-1.76246	3.50098
																																						0.666304	3.50321	0.434338	0		3.50321	4.54324	0	0		-1.74334	3.50321
																																						0.666936	3.50674	0.435138	0		3.50674	6.64048	0	0		-1.72353	3.50674
																																						0.667568	3.51162	0.435938	0		3.51162	8.80325	0	0		-1.70304	3.51162
																																						0.668838	3.52558	0.436738	0		3.52558	13.1804	0	0		-1.65986	3.52558
																																						0.670108	3.54498	0.437538	0		3.54498	17.3154	0	0		-1.61404	3.54498
																																						0.671378	3.56931	0.438338	0		3.56931	20.8785	0	0		-1.56565	3.56931
																																						0.672648	3.59766	0.439138	0		3.59766	23.583	0	0		-1.51477	3.59766
																																						0.673918	3.62877	0.439938	0		3.62877	25.2124	0	0		-1.46148	3.62877
																																						0.675188	3.66121	0.440738	0		3.66121	25.6405	0	0		-1.40586	3.66121
																																						0.676895	3.7042	0.441538	0		3.7042	24.302	0	0		-1.32758	3.7042
																																						0.678602	3.74321	0.442338	0		3.74321	21.0178	0	0		-1.24548	3.74321
																																						0.680309	3.77533	0.443138	0		3.77533	16.3641	0	0		-1.15981	3.77533
																																						0.682016	3.79887	0.443938	0		3.79887	11.1591	0	0		-1.07079	3.79887
																																						0.683366	3.81126	0.444738	0		3.81126	7.27635	0	0		-0.998226	3.81126
																																						0.684716	3.8188	0.445538	0		3.8188	4.08292	0	0		-0.923866	3.8188
																																						0.685789	3.82215	0.446338	0		3.82215	2.28761	0	0		-0.863512	3.82215
																																						0.686863	3.824	0.447138	0		3.824	1.30342	0	0		-0.802175	3.824
																																						0.687937	3.82526	0.447938	0		3.82526	1.21155	0	0		-0.739926	3.82526
																																						0.689011	3.82691	0.448738	0		3.82691	2.03184	0	0		-0.676835	3.82691
																																						0.690085	3.82992	0.449538	0		3.82992	3.71872	0	0		-0.612973	3.82992
																																						0.691158	3.83515	0.450338	0		3.83515	6.16233	0	0		-0.548414	3.83515
																																						0.693083	3.85223	0.451138	0		3.85223	11.8901	0	0		-0.431206	3.85223
																																						0.695007	3.88111	0.451938	0		3.88111	18.2172	0	0		-0.312423	3.88111
																																						0.696539	3.91254	0.452738	0		3.91254	22.6911	0	0		-0.217042	3.91254
																																						0.698071	3.9499	0.453538	0		3.9499	25.893	0	0		-0.121159	3.9499
																																						0.699602	3.99084	0.454338	0		3.99084	27.306	0	0		-0.0249952	3.99084
																																						0.701134	4.03243	0.455138	0		4.03243	26.6653	0	0		0.0712265	4.03243
																																						0.702666	4.07123	0.455938	0		4.07123	24.0487	0	0		0.167283	4.07123
																																						0.703608	4.09273	0.456738	0		4.09273	21.5624	0	0		0.226207	4.09273
																																						0.704378	4.1084	0.457538	0		4.1084	19.1414	0	0		0.274191	4.1084
																																						0.705147	4.1221	0.458338	0		4.1221	16.4693	0	0		0.322014	4.1221
																																						0.705917	4.13368	0.459138	0		4.13368	13.6445	0	0		0.369649	4.13368
																																						0.706509	4.14111	0.459938	0		4.14111	11.4273	0	0		0.40613	4.14111
																																						0.707101	4.14722	0.460738	0		4.14722	9.23016	0	0		0.442471	4.14722
																																						0.707693	4.15206	0.461538	0		4.15206	7.10184	0	0		0.478659	4.15206
																																						0.708169	4.15506	0.462338	0		4.15506	5.46888	0	0		0.507661	4.15506
																																						0.708645	4.1573	0.463138	0		4.1573	3.93508	0	0		0.536548	4.1573
																																						0.709122	4.15884	0.463938	0		4.15884	2.52278	0	0		0.565315	4.15884
																																						0.70948	4.15958	0.464738	0		4.15958	1.5502	0	0		0.586908	4.15958
																																						0.709839	4.15998	0.465538	0		4.15998	0.666518	0	0		0.608426	4.15998
																																						0.710119	4.16008	0.466338	0		4.16008	0.0432744	0	0		0.625157	4.16008
																																						0.710399	4.16001	0.467138	0		4.16001	-0.518234	0	0		0.641839	4.16001
																																						0.710679	4.1598	0.467938	0		4.1598	-1.01522	0	0		0.658472	4.1598
																																						0.710959	4.15946	0.468738	0		4.15946	-1.44523	0	0		0.675054	4.15946
																																						0.711467	4.15856	0.469538	0		4.15856	-2.04849	0	0		0.705012	4.15856
																																						0.711975	4.15742	0.470338	0		4.15742	-2.41513	0	0		0.73479	4.15742
																																						0.712483	4.15615	0.471138	0		4.15615	-2.53932	0	0		0.764381	4.15615
																																						0.712991	4.15488	0.471938	0		4.15488	-2.41987	0	0		0.793777	4.15488
																																						0.713499	4.15373	0.472738	0		4.15373	-2.06005	0	0		0.822971	4.15373
																																						0.714669	4.15219	0.473538	0		4.15219	-0.364155	0	0		0.889426	4.15219
																																						0.71584	4.15327	0.474338	0		4.15327	2.38492	0	0		0.954677	4.15327
																																						0.71701	4.15805	0.475138	0		4.15805	5.90837	0	0		1.01864	4.15805
																																						0.718181	4.16724	0.475938	0		4.16724	9.84882	0	0		1.08122	4.16724
																																						0.719351	4.18109	0.476738	0		4.18109	13.8036	0	0		1.14234	4.18109
																																						0.720522	4.19939	0.477538	0		4.19939	17.3635	0	0		1.20192	4.19939
																																						0.722554	4.23919	0.478338	0		4.23919	21.604	0	0		1.30149	4.23919
																																						0.723892	4.26879	0.479138	0		4.26879	22.4302	0	0		1.36412	4.26879
																																						0.725229	4.29837	0.479938	0		4.29837	21.4748	0	0		1.42434	4.29837
																																						0.726566	4.32531	0.480738	0		4.32531	18.8322	0	0		1.48205	4.32531
																																						0.72738	4.33971	0.481538	0		4.33971	16.4811	0	0		1.51592	4.33971
																																						0.728049	4.34997	0.482338	0		4.34997	14.2128	0	0		1.54299	4.34997
																																						0.728718	4.35864	0.483138	0		4.35864	11.7141	0	0		1.56938	4.35864
																																						0.729268	4.36448	0.483938	0		4.36448	9.53366	0	0		1.59056	4.36448
																																						0.729818	4.3691	0.484738	0		4.3691	7.28949	0	0		1.61128	4.3691
																																						0.730287	4.37184	0.485538	0		4.37184	5.36224	0	0		1.62858	4.37184
																																						0.730582	4.37315	0.486338	0		4.37315	4.16206	0	0		1.63926	4.37315
																																						0.7308	4.3739	0.487138	0		4.3739	3.28422	0	0		1.64705	4.3739
																																						0.730972	4.37437	0.487938	0		4.37437	2.59377	0	0		1.65319	4.37437
																																						0.731115	4.37468	0.488738	0		4.37468	2.03026	0	0		1.65821	4.37468
																																						0.731258	4.3749	0.489538	0		4.3749	1.47306	0	0		1.6632	4.3749
																																						0.731354	4.37502	0.490338	0		4.37502	1.10132	0	0		1.66655	4.37502
																																						0.73145	4.37509	0.491138	0		4.37509	0.732968	0	0		1.66987	4.37509
																																						0.731525	4.37513	0.491938	0		4.37513	0.447215	0	0		1.67246	4.37513
																																						0.7316	4.37515	0.492738	0		4.37515	0.163757	0	0		1.67505	4.37515
																																						0.731675	4.37514	0.493538	0		4.37514	-0.117304	0	0		1.67762	4.37514
																																						0.731885	4.37503	0.494338	0		4.37503	-0.890548	0	0		1.68476	4.37503
																																						0.732094	4.37476	0.495138	0		4.37476	-1.64304	0	0		1.69182	4.37476
																																						0.732304	4.37434	0.495938	0		4.37434	-2.37229	0	0		1.69882	4.37434
																																						0.732514	4.37377	0.496738	0		4.37377	-3.076	0	0		1.70574	4.37377
																																						0.733022	4.3718	0.497538	0		4.3718	-4.66408	0	0		1.7222	4.3718
																																						0.733531	4.36906	0.498338	0		4.36906	-6.06341	0	0		1.73823	4.36906
																																						0.734039	4.36567	0.499138	0		4.36567	-7.25009	0	0		1.75381	4.36567
																																						0.734548	4.36173	0.499938	0		4.36173	-8.20439	0	0		1.76894	4.36173
																																						0.735057	4.35737	0.500738	0		4.35737	-8.91107	0	0		1.78362	4.35737
																																						0.736223	4.34646	0.501538	0		4.34646	-9.54739	0	0		1.81557	4.34646
																																						0.737389	4.33562	0.502338	0		4.33562	-8.80234	0	0		1.84508	4.33562
																																						0.738555	4.32639	0.503138	0		4.32639	-6.78041	0	0		1.87211	4.32639
																																						0.739721	4.32017	0.503938	0		4.32017	-3.71339	0	0		1.89663	4.32017
																																						0.740887	4.31798	0.504738	0		4.31798	0.0603212	0	0		1.9186	4.31798
																																						0.742054	4.32041	0.505538	0		4.32041	4.12948	0	0		1.938	4.32041
																																						0.74322	4.32754	0.506338	0		4.32754	8.05184	0	0		1.9548	4.32754
																																						0.744386	4.33896	0.507138	0		4.33896	11.3988	0	0		1.96897	4.33896
																																						0.745912	4.35875	0.507938	0		4.35875	14.328	0	0		1.98353	4.35875
																																						0.747032	4.37534	0.508738	0		4.37534	15.0994	0	0		1.99131	4.37534
																																						0.748153	4.3921	0.509538	0		4.3921	14.5767	0	0		1.99663	4.3921
																																						0.749273	4.40756	0.510338	0		4.40756	12.7739	0	0		1.99948	4.40756
																																						0.750394	4.42035	0.511138	0		4.42035	9.82122	0	0		1.99985	4.42035
																																						0.751313	4.428	0.511938	0		4.428	6.69891	0	0		1.9983	4.428
																																						0.752232	4.43256	0.512738	0		4.43256	3.13635	0	0		1.99509	4.43256
																																						0.753151	4.43373	0.513538	0		4.43373	-0.664415	0	0		1.99021	4.43373
																																						0.75407	4.43137	0.514338	0		4.43137	-4.48807	0	0		1.98367	4.43137
																																						0.754989	4.42558	0.515138	0		4.42558	-8.11707	0	0		1.97548	4.42558
																																						0.756876	4.40447	0.515938	0		4.40447	-14.1689	0	0		1.95352	4.40447
																																						0.758149	4.3848	0.516738	0		4.3848	-16.595	0	0		1.93482	4.3848
																																						0.759421	4.36299	0.517538	0		4.36299	-17.3901	0	0		1.91304	4.36299
																																						0.760693	4.34143	0.518338	0		4.34143	-16.532	0	0		1.8882	4.34143
																																						0.761576	4.32751	0.519138	0		4.32751	-15.028	0	0		1.86919	4.32751
																																						0.762272	4.31763	0.519938	0		4.31763	-13.3861	0	0		1.85318	4.31763
																																						0.762969	4.309	0.520738	0		4.309	-11.4182	0	0		1.83629	4.309
																																						0.763524	4.30315	0.521538	0		4.30315	-9.66113	0	0		1.82218	4.30315
																																						0.76408	4.29831	0.522338	0		4.29831	-7.78857	0	0		1.80752	4.29831
																																						0.764635	4.29452	0.523138	0		4.29452	-5.84678	0	0		1.7923	4.29452
																																						0.765054	4.29239	0.523938	0		4.29239	-4.36374	0	0		1.78048	4.29239
																																						0.765472	4.29087	0.524738	0		4.29087	-2.88883	0	0		1.76835	4.29087
																																						0.765802	4.2901	0.525538	3.56395e-10		4.2901	-1.74383	3.56395e-10	1.52101e-06		1.75856	4.2901
																																						0.766132	4.28971	0.52587	0.000143159		4.28971	-0.626466	0.000143159	0.89045		1.74859	4.28971
																																						0.766367	4.28965	0.526202	0.000636308		4.28965	0.147607	0.000636308	2.11091		1.74138	4.28965
																																						0.766602	4.28978	0.526514	0.00151905		4.28978	0.899376	0.00151905	3.5779		1.73407	4.28978
																																						0.766837	4.29007	0.52686	0.00310065		4.29007	1.62556	0.00310065	5.5994		1.72666	4.29007
																																						0.767072	4.29054	0.527235	0.00569881		4.29054	2.323	0.00569881	8.30521		1.71916	4.29054
																																						0.76769	4.2925	0.527635	0.00971348		4.2925	3.99888	0.00971348	11.8518		1.699	4.2925
																																						0.768308	4.29541	0.528055	0.0156439		4.29541	5.40515	0.0156439	16.4315		1.67819	4.29541
																																						0.768926	4.29911	0.528494	0.0241079		4.29911	6.49768	0.0241079	22.281		1.65676	4.29911
																																						0.769544	4.30337	0.528947	0.0358657		4.30337	7.24157	0.0358657	29.689		1.6347	4.30337
																																						0.770162	4.30798	0.529414	0.0518493		4.30798	7.61204	0.0518493	39.0051		1.61202	4.30798
																																						0.771216	4.31596	0.529891	0.0731984		4.31596	7.34652	0.0731984	50.6465		1.57196	4.31596
																																						0.77227	4.32308	0.530378	0.101304		4.32308	5.95853	0.101304	65.1022		1.53017	4.32308
																																						0.773323	4.32818	0.530873	0.137865		4.32818	3.53842	0.137865	82.9348		1.48672	4.32818
																																						0.774377	4.33026	0.531375	0.184953		4.33026	0.25781	0.184953	104.774		1.44163	4.33026
																																						0.77543	4.32852	0.531886	0.2451		4.32852	-3.64465	0.2451	131.306		1.39496	4.32852
																																						0.776484	4.32247	0.532405	0.321417		4.32247	-7.88304	0.321417	163.244		1.34677	4.32247
																																						0.777613	4.31098	0.532934	0.417752		4.31098	-12.4451	0.417752	201.302		1.2935	4.31098
																																						0.778742	4.29451	0.533476	0.538902		4.29451	-16.6576	0.538902	246.128		1.23861	4.29451
																																						0.77987	4.27363	0.534035	0.690963		4.27363	-20.1749	0.690963	298.238		1.18215	4.27363
																																						0.780999	4.24932	0.534618	0.881854		4.24932	-22.7161	0.881854	357.918		1.12422	4.24932
																																						0.782128	4.22277	0.535232	1.12215		4.22277	-24.0894	1.12215	425.06		1.06487	4.22277
																																						0.783257	4.19538	0.53589	1.42651		4.19538	-24.2075	1.42651	498.927		1.00418	4.19538
																																						0.784841	4.15816	0.536614	1.81614		4.15816	-22.321	1.81614	577.671		0.916883	4.15816
																																						0.786425	4.12557	0.537414	2.30987		4.12557	-18.4322	2.30987	655.467		0.827319	4.12557
																																						0.788009	4.10027	0.538214	2.8595		4.10027	-13.2847	2.8595	716.887		0.735707	4.10027
																																						0.789306	4.08595	0.539014	3.44959		4.08595	-8.80479	3.44959	756.208		0.659331	4.08595
																																						0.790604	4.07729	0.539814	4.06063		4.07729	-4.67189	4.06063	768.89		0.58186	4.07729
																																						0.791602	4.074	0.540614	4.66992		4.074	-2.04499	4.66992	751.66		0.521567	4.074
																																						0.7926	4.07299	0.541414	5.25285		4.07299	-0.10386	5.25285	702.933		0.46076	4.07299
																																						0.793599	4.07352	0.542214	5.78437		4.07352	1.01627	5.78437	623.35		0.399501	4.07352
																																						0.794597	4.07473	0.543014	6.24096		4.07473	1.23491	6.24096	515.946		0.337848	4.07473
																																						0.795595	4.0757	0.543814	6.6023		4.0757	0.532364	6.6023	385.763		0.275863	4.0757
																																						0.796594	4.07552	0.544614	6.85271		4.07552	-1.04894	6.85271	239.212		0.213607	4.07552
																																						0.797822	4.07251	0.545329	6.97417		4.07251	-4.04679	6.97417	100.15		0.136763	4.07251
																																						0.799049	4.06525	0.545778	6.99919		4.06525	-7.93163	6.99919	11.3787		0.0597156	4.06525
																																						0.800277	4.05285	0.546226	6.98446		4.05285	-12.3314	6.98446	-76.9451		-0.0174205	4.05285
																																						0.801505	4.03494	0.546638	6.93633		4.03494	-16.8283	6.93633	-156.573		-0.0945307	4.03494
																																						0.802733	4.01166	0.547164	6.82822		4.01166	-21.0003	6.82822	-254.581		-0.1715	4.01166
																																						0.803961	3.98366	0.547789	6.63457		3.98366	-24.4624	6.63457	-363.862		-0.248215	3.98366
																																						0.806018	3.92919	0.548509	6.33164		3.92919	-27.8508	6.33164	-476.51		-0.3759	3.92919
																																						0.808076	3.87138	0.549309	5.90762		3.87138	-27.593	5.90762	-581.533		-0.502014	3.87138
																																						0.809725	3.82783	0.550109	5.40925		3.82783	-24.8496	5.40925	-662.184		-0.601589	3.82783
																																						0.811374	3.79037	0.550909	4.85696		3.79037	-20.3744	4.85696	-716.157		-0.699549	3.79037
																																						0.813023	3.76123	0.551709	4.27275		3.76123	-14.9326	4.27275	-741.905		-0.795633	3.76123
																																						0.814672	3.74124	0.552509	3.67954		3.74124	-9.41556	3.67954	-738.616		-0.889581	3.74124
																																						0.816321	3.7298	0.553309	3.10047		3.7298	-4.6965	3.10047	-706.68		-0.981143	3.7298
																																						0.81797	3.72498	0.554109	2.55759		3.72498	-1.49273	2.55759	-648.445		-1.07007	3.72498
																																						0.819115	3.72399	0.554909	2.07014		3.72399	-0.407696	2.07014	-568.651		-1.13013	3.72399
																																						0.820065	3.72372	0.555709	1.65273		3.72372	-0.273647	1.65273	-473.996		-1.17886	3.72372
																																						0.821014	3.72325	0.556509	1.31427		3.72325	-0.828194	1.31427	-371.872		-1.22653	3.72325
																																						0.821964	3.72195	0.557309	1.05811		3.72195	-2.02751	1.05811	-268.719		-1.27311	3.72195
																																						0.822914	3.71923	0.558109	0.883306		3.71923	-3.79361	0.883306	-168.688		-1.31856	3.71923
																																						0.823864	3.71461	0.558909	0.786729		3.71461	-6.01866	0.786729	-73.1319		-1.36284	3.71461
																																						0.824813	3.7077	0.559499	0.763707		3.7077	-8.57142	0.763707	-5.01011		-1.4059	3.7077
																																						0.82611	3.69418	0.560089	0.780558		3.69418	-12.3192	0.780558	62.0734		-1.46265	3.69418
																																						0.827406	3.67579	0.560631	0.830847		3.67579	-16.0097	0.830847	123.543		-1.51698	3.67579
																																						0.828703	3.65286	0.561281	0.935248		3.65286	-19.2562	0.935248	197.876		-1.56879	3.65286
																																						0.829999	3.6262	0.561992	1.10519		3.6262	-21.7172	1.10519	280.232		-1.61799	3.6262
																																						0.831295	3.59699	0.562745	1.34904		3.59699	-23.1284	1.34904	367.557		-1.66452	3.59699
																																						0.832592	3.56672	0.563545	1.67927		3.56672	-23.325	1.67927	457.562		-1.70828	3.56672
																																						0.834271	3.52857	0.564345	2.0787		3.52857	-21.7021	2.0787	540.104		-1.76076	3.52857
																																						0.835951	3.49481	0.565145	2.53927		3.49481	-18.1203	2.53927	609.982		-1.80834	3.49481
																																						0.83763	3.46842	0.565945	3.04886		3.46842	-13.0287	3.04886	662.243		-1.85088	3.46842
																																						0.83931	3.45142	0.566745	3.59164		3.45142	-7.08961	3.59164	692.641		-1.88827	3.45142
																																						0.840565	3.44538	0.567545	4.14874		3.44538	-2.56458	4.14874	697.813		-1.91278	3.44538
																																						0.841805	3.44484	0.568345	4.69904		3.44484	1.63442	4.69904	675.495		-1.93409	3.44484
																																						0.843045	3.44918	0.569145	5.22017		3.44918	5.2828	5.22017	624.917		-1.95245	3.44918
																																						0.844286	3.45757	0.569945	5.68989		3.45757	8.14678	5.68989	547.188		-1.96786	3.45757
																																						0.845526	3.46894	0.570745	6.08766		3.46894	10.0563	6.08766	445.36		-1.98027	3.46894
																																						0.846766	3.48206	0.571545	6.396		3.48206	10.9189	6.396	324.109		-1.98969	3.48206
																																						0.848068	3.49626	0.572344	6.60164		3.49626	10.6869	6.60164	189.262		-1.99632	3.49626
																																						0.84937	3.50945	0.573044	6.69071		3.50945	9.38232	6.69071	65.0483		-1.99961	3.50945
																																						0.850672	3.52034	0.573448	6.70232		3.52034	7.19762	6.70232	-7.57033		-1.99955	3.52034
																																						0.851974	3.52795	0.573852	6.68466		3.52795	4.40346	6.68466	-79.7552		-1.99616	3.52795
																																						0.853276	3.5317	0.574286	6.6336		3.5317	1.32319	6.6336	-155.748		-1.98942	3.5317
																																						0.853753	3.53206	0.574831	6.52357		3.53206	0.192346	6.52357	-247.815		-1.98611	3.53206
																																						0.85423	3.53188	0.575474	6.33109		3.53188	-0.912789	6.33109	-349.44		-1.98236	3.53188
																																						0.854708	3.53119	0.576212	6.03468		3.53119	-1.97544	6.03468	-453.34		-1.97816	3.53119
																																						0.855185	3.53001	0.577012	5.63354		3.53001	-2.97896	5.63354	-547.72		-1.97352	3.53001
																																						0.855663	3.52836	0.577812	5.16554		3.52836	-3.90742	5.16554	-620.302		-1.96844	3.52836
																																						0.85614	3.52629	0.578612	4.6489		3.52629	-4.74593	4.6489	-669.186		-1.96291	3.52629
																																						0.857191	3.52048	0.579412	4.10307		3.52048	-6.20985	4.10307	-693.248		-1.94917	3.52048
																																						0.858243	3.51344	0.580212	3.54803		3.51344	-7.04891	3.54803	-692.224		-1.93331	3.51344
																																						0.859294	3.50589	0.581012	3.0035		3.50589	-7.17547	3.0035	-667.127		-1.91534	3.50589
																																						0.860346	3.49861	0.581812	2.48768		3.49861	-6.54387	2.48768	-620.821		-1.89528	3.49861
																																						0.861397	3.49239	0.582612	2.01562		3.49239	-5.15409	2.01562	-558.269		-1.87316	3.49239
																																						0.862449	3.48801	0.583412	1.59767		3.48801	-3.05202	1.59767	-486.162		-1.84898	3.48801
																																						0.86435	3.48692	0.584212	1.2385		3.48692	2.24994	1.2385	-411.981		-1.80019	3.48692
																																						0.866251	3.49717	0.585003	0.939951		3.49717	8.75633	0.939951	-343.596		-1.74497	3.49717
																																						0.867831	3.5154	0.585714	0.714534		3.5154	14.2999	0.714534	-291.165		-1.69432	3.5154
																																						0.869411	3.54204	0.586367	0.536894		3.54204	19.2577	0.536894	-253.435		-1.6395	3.54204
																																						0.870991	3.57567	0.586985	0.388228		3.57567	23.0269	0.388228	-228.797		-1.58064	3.57567
																																						0.872572	3.61401	0.587584	0.255178		3.61401	25.1491	0.255178	-216.662		-1.51789	3.61401
																																						0.874152	3.65422	0.588179	0.126386		3.65422	25.3767	0.126386	-217.824		-1.45139	3.65422
																																						0.875732	3.6933	0.588361	0.0864552		3.6933	23.7132	0.0864552	-221.215		-1.38132	3.6933
																																						0.877592	3.73407	0.588542	0.0457653		3.73407	19.7097	0.0457653	-226.179		-1.2945	3.73407
																																						0.879452	3.76594	0.588631	0.025563		3.76594	14.3018	0.025563	-229.208		-1.20327	3.76594
																																						0.880965	3.78406	0.58872	0.00507346		3.78406	9.65501	0.00507346	-232.657		-1.12598	3.78406
																																						0.882479	3.79546	0.588742	-3.77734e-15		3.79546	5.49116	-3.77734e-15	-233.569		-1.04614	3.79546
																																						0.883709	3.80053	0.588742	0		3.80053	2.88286	0	0		-0.979508	3.80053
																																						0.884552	3.8024	0.589542	0		3.8024	1.65095	0	0		-0.932951	3.8024
																																						0.885215	3.80327	0.590342	0		3.80327	1.04875	0	0		-0.895932	3.80327
																																						0.885877	3.80386	0.591142	0		3.80386	0.788074	0	0		-0.858524	3.80386
																																						0.88654	3.80439	0.591942	0		3.80439	0.879165	0	0		-0.820744	3.80439
																																						0.887202	3.8051	0.592742	0		3.8051	1.32326	0	0		-0.782609	3.8051
																																						0.887865	3.80622	0.593542	0		3.80622	2.11197	0	0		-0.744135	3.80622
																																						0.888798	3.80891	0.594342	0		3.80891	3.7719	0	0		-0.689389	3.80891
																																						0.889732	3.81343	0.595142	0		3.81343	5.99821	0	0		-0.634051	3.81343
																																						0.890665	3.82024	0.595942	0		3.82024	8.67687	0	0		-0.578167	3.82024
																																						0.891598	3.82972	0.596742	0		3.82972	11.667	0	0		-0.521786	3.82972
																																						0.892532	3.84207	0.597542	0		3.84207	14.8086	0	0		-0.464956	3.84207
																																						0.893465	3.85735	0.598342	0		3.85735	17.9303	0	0		-0.407727	3.85735
																																						0.894986	3.88824	0.599142	0		3.88824	22.5283	0	0		-0.313729	3.88824
																																						0.896507	3.92531	0.599942	0		3.92531	25.9228	0	0		-0.219014	3.92531
																																						0.898028	3.96627	0.600742	0		3.96627	27.5771	0	0		-0.123799	3.96627
																																						0.89955	4.00822	0.601542	0		4.00822	27.1981	0	0		-0.0283013	4.00822
																																						0.901071	4.04802	0.602342	0		4.04802	24.7882	0	0		0.0672609	4.04802
																																						0.902592	4.08277	0.603142	0		4.08277	20.6531	0	0		0.162669	4.08277
																																						0.904113	4.11026	0.603942	0		4.11026	15.3632	0	0		0.257707	4.11026
																																						0.905706	4.12998	0.604742	0		4.12998	9.40129	0	0		0.35658	4.12998
																																						0.906939	4.13884	0.605542	0		4.13884	5.07908	0	0		0.432552	4.13884
																																						0.908173	4.14281	0.606342	0		4.14281	1.48235	0	0		0.507875	4.14281
																																						0.908514	4.14317	0.607142	0		4.14317	0.666699	0	0		0.528622	4.14317
																																						0.908856	4.14327	0.607942	0		4.14327	-0.0597278	0	0		0.549309	4.14327
																																						0.909198	4.14314	0.608742	0		4.14314	-0.691783	0	0		0.569932	4.14314
																																						0.90954	4.14281	0.609542	0		4.14281	-1.22463	0	0		0.590489	4.14281
																																						0.909882	4.14231	0.610342	0		4.14231	-1.65422	0	0		0.610978	4.14231
																																						0.910496	4.14113	0.611142	0		4.14113	-2.15757	0	0		0.647568	4.14113
																																						0.911109	4.13974	0.611942	0		4.13974	-2.30791	0	0		0.683917	4.13974
																																						0.911723	4.13837	0.612742	0		4.13837	-2.10281	0	0		0.720011	4.13837
																																						0.912336	4.13723	0.613542	0		4.13723	-1.54935	0	0		0.755839	4.13723
																																						0.91295	4.13653	0.614342	0		4.13653	-0.663805	0	0		0.791385	4.13653
																																						0.913894	4.13677	0.615142	0		4.13677	1.28955	0	0		0.845538	4.13677
																																						0.914839	4.13914	0.615942	0		4.13914	3.84102	0	0		0.898946	4.13914
																																						0.915783	4.14415	0.616742	0		4.14415	6.82283	0	0		0.951563	4.14415
																																						0.916728	4.1521	0.617542	0		4.1521	10.0385	0	0		1.00334	4.1521
																																						0.917673	4.16312	0.618342	0		4.16312	13.2751	0	0		1.05424	4.16312
																																						0.918617	4.17712	0.619142	0		4.17712	16.3161	0	0		1.1042	4.17712
																																						0.920518	4.21275	0.619942	0		4.21275	21.0753	0	0		1.20174	4.21275
																																						0.921942	4.2441	0.620742	0		4.2441	22.7825	0	0		1.27203	4.2441
																																						0.923366	4.27659	0.621542	0		4.27659	22.5238	0	0		1.33977	4.27659
																																						0.92479	4.30703	0.622342	0		4.30703	20.2911	0	0		1.40483	4.30703
																																						0.925697	4.32438	0.623142	0		4.32438	17.9192	0	0		1.44485	4.32438
																																						0.926415	4.33641	0.623942	0		4.33641	15.6074	0	0		1.47566	4.33641
																																						0.927133	4.34666	0.624742	0		4.34666	12.9979	0	0		1.50572	4.34666
																																						0.927708	4.35349	0.625542	0		4.35349	10.7453	0	0		1.52926	4.35349
																																						0.928283	4.359	0.626342	0		4.359	8.40581	0	0		1.55229	4.359
																																						0.92876	4.36254	0.627142	0		4.36254	6.43213	0	0		1.57103	4.36254
																																						0.929238	4.36514	0.627942	0		4.36514	4.46332	0	0		1.58941	4.36514
																																						0.929621	4.36655	0.628742	0		4.36655	2.90242	0	0		1.60394	4.36655
																																						0.930005	4.36738	0.629542	0		4.36738	1.37925	0	0		1.61823	4.36738
																																						0.930268	4.36761	0.630342	0		4.36761	0.365635	0	0		1.62787	4.36761
																																						0.93053	4.36757	0.631142	0		4.36757	-0.618578	0	0		1.6374	4.36757
																																						0.930793	4.36729	0.631942	0		4.36729	-1.56888	0	0		1.64681	4.36729
																																						0.931056	4.36676	0.632742	0		4.36676	-2.48097	0	0		1.65612	4.36676
																																						0.931688	4.36454	0.633542	0		4.36454	-4.49664	0	0		1.67806	4.36454
																																						0.93232	4.36114	0.634342	0		4.36114	-6.21523	0	0		1.69934	4.36114
																																						0.932952	4.35676	0.635142	0		4.35676	-7.5913	0	0		1.71994	4.35676
																																						0.933584	4.35163	0.635942	0		4.35163	-8.58956	0	0		1.73987	4.35163
																																						0.934216	4.34599	0.636742	0		4.34599	-9.18596	0	0		1.75912	4.34599
																																						0.935295	4.33594	0.637542	0		4.33594	-9.24576	0	0		1.79034	4.33594
																																						0.936373	4.32645	0.638342	0		4.32645	-8.12314	0	0		1.81951	4.32645
																																						0.937452	4.31877	0.639142	0		4.31877	-5.93739	0	0		1.84659	4.31877
																																						0.93853	4.31393	0.639942	0		4.31393	-2.8994	0	0		1.87156	4.31393
																																						0.939609	4.3127	0.640742	0		4.3127	0.706159	0	0		1.89437	4.3127
																																						0.940687	4.31552	0.641542	0		4.31552	4.54487	0	0		1.91501	4.31552
																																						0.941766	4.32246	0.642342	0		4.32246	8.26111	0	0		1.93345	4.32246
																																						0.942933	4.33418	0.643142	0		4.33418	11.7492	0	0		1.95091	4.33418
																																						0.9441	4.34945	0.643942	0		4.34945	14.3105	0	0		1.96574	4.34945
																																						0.945267	4.36704	0.644742	0		4.36704	15.6511	0	0		1.97793	4.36704
																																						0.946434	4.3854	0.645542	0		4.3854	15.596	0	0		1.98746	4.3854
																																						0.947601	4.40288	0.646342	0		4.40288	14.109	0	0		1.99432	4.40288
																																						0.948837	4.41862	0.647142	0		4.41862	11.0893	0	0		1.99866	4.41862
																																						0.950072	4.42984	0.647942	0		4.42984	6.86955	0	0		1.99999	4.42984
																																						0.951307	4.43532	0.648742	0		4.43532	1.88025	0	0		1.99831	4.43532
																																						0.951758	4.43573	0.649542	0		4.43573	-0.0294189	0	0		1.99695	4.43573
																																						0.952209	4.43528	0.650342	0		4.43528	-1.94656	0	0		1.99519	4.43528
																																						0.95266	4.43398	0.651142	0		4.43398	-3.8454	0	0		1.99302	4.43398
																																						0.953111	4.43182	0.651942	0		4.43182	-5.69964	0	0		1.99046	4.43182
																																						0.953562	4.42885	0.652742	0		4.42885	-7.48355	0	0		1.98749	4.42885
																																						0.954013	4.42509	0.653542	0		4.42509	-9.17272	0	0		1.98413	4.42509
																																						0.955017	4.41418	0.654342	0		4.41418	-12.4853	0	0		1.97521	4.41418
																																						0.956021	4.40033	0.655142	0		4.40033	-15.004	0	0		1.96433	4.40033
																																						0.957025	4.38441	0.655942	0		4.38441	-16.5673	0	0		1.95149	4.38441
																																						0.958029	4.36743	0.656742	0		4.36743	-17.0839	0	0		1.93671	4.36743
																																						0.959033	4.35046	0.657542	0		4.35046	-16.5401	0	0		1.92	4.35046
																																						0.959954	4.33585	0.658342	0		4.33585	-15.1752	0	0		1.90301	4.33585
																																						0.960682	4.3254	0.659142	0		4.3254	-13.5714	0	0		1.88844	4.3254
																																						0.96141	4.31626	0.659942	0		4.31626	-11.5844	0	0		1.87289	4.31626
																																						0.961974	4.31022	0.660742	0		4.31022	-9.82859	0	0		1.86015	4.31022
																																						0.962539	4.3052	0.661542	0		4.3052	-7.93809	0	0		1.84683	4.3052
																																						0.963007	4.30187	0.662342	0		4.30187	-6.29909	0	0		1.83533	4.30187
																																						0.963476	4.29931	0.663142	0		4.29931	-4.62885	0	0		1.82344	4.29931
																																						0.963944	4.29774	0.663942	0		4.29774	-2.96586	0	0		1.81115	4.29774
																																						0.964128	4.29728	0.664742	0		4.29728	-2.31752	0	0		1.80621	4.29728
																																						0.964312	4.29695	0.665542	0		4.29695	-1.676	0	0		1.80122	4.29695
																																						0.964432	4.29679	0.666342	0		4.29679	-1.2606	0	0		1.79792	4.29679
																																						0.964532	4.29669	0.667142	0		4.29669	-0.918732	0	0		1.79516	4.29669
																																						0.964632	4.29663	0.667942	0		4.29663	-0.579867	0	0		1.79239	4.29663
																																						0.964714	4.2966	0.668742	0		4.2966	-0.303698	0	0		1.7901	4.2966
																																						0.964796	4.29659	0.669542	0		4.29659	-0.0298669	0	0		1.7878	4.29659
																																						0.964878	4.29661	0.670342	0		4.29661	0.241488	0	0		1.78548	4.29661
																																						0.965083	4.29673	0.671142	0		4.29673	0.911103	0	0		1.77963	4.29673
																																						0.965289	4.29699	0.671942	0		4.29699	1.56303	0	0		1.77369	4.29699
																																						0.965495	4.29737	0.672742	0		4.29737	2.19479	0	0		1.76769	4.29737
																																						0.9657	4.29789	0.673542	0		4.29789	2.80413	0	0		1.76161	4.29789
																																						0.966195	4.29961	0.674342	0		4.29961	4.16744	0	0		1.74668	4.29961
																																						0.96669	4.30198	0.675142	0		4.30198	5.36242	0	0		1.73132	4.30198
																																						0.967185	4.30489	0.675942	0		4.30489	6.36503	0	0		1.71555	4.30489
																																						0.96768	4.30824	0.676742	0		4.30824	7.155	0	0		1.69936	4.30824
																																						0.968174	4.31193	0.677542	0		4.31193	7.71602	0	0		1.68276	4.31193
																																						0.969275	4.32074	0.678342	0		4.32074	8.08797	0	0		1.64439	4.32074
																																						0.970376	4.32929	0.679142	0		4.32929	7.21708	0	0		1.60405	4.32929
																																						0.971476	4.33622	0.679942	0		4.33622	5.15463	0	0		1.5618	4.33622
																																						0.972577	4.34029	0.680742	0		4.34029	2.05574	0	0		1.51767	4.34029
																																						0.973677	4.34048	0.681542	0		4.34048	-1.83508	0	0		1.47174	4.34048
																																						0.974778	4.33609	0.682342	0		4.33609	-6.20658	0	0		1.42404	4.33609
																																						0.975879	4.32678	0.683142	0		4.32678	-10.7088	0	0		1.37465	4.32678
																																						0.977069	4.31123	0.683942	0		4.31123	-15.3115	0	0		1.31935	4.31123
																																						0.97826	4.29057	0.684742	0		4.29057	-19.2229	0	0		1.2622	4.29057
																																						0.979451	4.26585	0.685542	0		4.26585	-22.0935	0	0		1.20329	4.26585
																																						0.980642	4.23845	0.686342	0		4.23845	-23.6799	0	0		1.1427	4.23845
																																						0.981833	4.20999	0.687142	0		4.20999	-23.867	0	0		1.08051	4.20999
																																						0.983024	4.18215	0.687942	0		4.18215	-22.6776	0	0		1.0168	4.18215
																																						0.984215	4.15647	0.688742	0		4.15647	-20.2683	0	0		0.951675	4.15647
																																						0.986269	4.12074	0.689542	0		4.12074	-14.0607	0	0		0.836252	4.12074
																																						0.987693	4.10417	0.690342	0		4.10417	-9.13134	0	0		0.754129	4.10417
																																						0.98904	4.09486	0.691142	0		4.09486	-4.75188	0	0		0.67509	4.09486
																																						0.990149	4.09131	0.691942	0		4.09131	-1.77018	0	0		0.609138	4.09131
																																						0.990843	4.09061	0.692742	0		4.09061	-0.323113	0	0		0.567426	4.09061
																																						0.991387	4.09069	0.693542	0		4.09069	0.543404	0	0		0.534566	4.09069
																																						0.991931	4.09116	0.694342	0		4.09116	1.15619	0	0		0.50155	4.09116
																																						0.992476	4.0919	0.695142	0		4.0919	1.50215	0	0		0.468387	4.0919
																																						0.99302	4.09275	0.695942	0		4.09275	1.57327	0	0		0.435087	4.09275
																																						0.993564	4.09356	0.696742	0		4.09356	1.36717	0	0		0.401661	4.09356
																																						0.99433	4.09435	0.697542	0		4.09435	0.613368	0	0		0.35437	4.09435
																																						0.995097	4.09437	0.698342	0		4.09437	-0.656391	0	0		0.306874	4.09437
																																						0.995863	4.09323	0.699142	0		4.09323	-2.39432	0	0		0.259199	4.09323
																																						0.99663	4.0906	0.699942	0		4.0906	-4.53472	0	0		0.211375	4.0906
																																						0.997396	4.0862	0.700742	0		4.0862	-6.99694	0	0		0.163428	4.0862
																																						0.998163	4.07982	0.701542	0		4.07982	-9.68861	0	0		0.115386	4.07982
																																						0.9995	4.06357	0.702342	0		4.06357	-14.631	0	0		0.0314308	4.06357
																																						1.00084	4.04075	0.703142	0		4.04075	-19.4101	0	0		-0.0525801	4.04075
																																						1.00217	4.01194	0.703942	0		4.01194	-23.4983	0	0		-0.136498	4.01194
																																						1.00351	3.97838	0.704742	0		3.97838	-26.4547	0	0		-0.220175	3.97838
																																						1.00485	3.94181	0.705542	0		3.94181	-27.9743	0	0		-0.303464	3.94181
																																						1.00619	3.90426	0.706342	0		3.90426	-27.9179	0	0		-0.386217	3.90426
																																						1.00752	3.86783	0.707142	0		3.86783	-26.3227	0	0		-0.468289	3.86783
																																						1.00946	3.82085	0.707942	0		3.82085	-21.7246	0	0		-0.585567	3.82085
																																						1.01139	3.78459	0.708742	0		3.78459	-15.4365	0	0		-0.700681	3.78459
																																						1.01282	3.76602	0.709542	0		3.76602	-10.5735	0	0		-0.784014	3.76602
																																						1.01425	3.75417	0.710342	0		3.75417	-6.18967	0	0		-0.865767	3.75417
																																						1.01539	3.74881	0.711142	0		3.74881	-3.39218	0	0		-0.929657	3.74881
																																						1.01653	3.74615	0.711942	0		3.74615	-1.42945	0	0		-0.992358	3.74615
																																						1.01766	3.7452	0.712742	0		3.7452	-0.431884	0	0		-1.05379	3.7452
																																						1.0188	3.7448	0.713542	0		3.7448	-0.454676	0	0		-1.11388	3.7448
																																						1.01994	3.7438	0.714342	0		3.7438	-1.47342	0	0		-1.17254	3.7438
																																						1.02108	3.74113	0.715142	0		3.74113	-3.38643	0	0		-1.2297	3.74113
																																						1.02266	3.73294	0.715942	0		3.73294	-7.2027	0	0		-1.30645	3.73294
																																						1.02424	3.71803	0.716742	0		3.71803	-11.8011	0	0		-1.37999	3.71803
																																						1.02582	3.69568	0.717542	0		3.69568	-16.4621	0	0		-1.45012	3.69568
																																						1.0274	3.66636	0.718342	0		3.66636	-20.4644	0	0		-1.51668	3.66636
																																						1.02898	3.63164	0.719142	0		3.63164	-23.1883	0	0		-1.5795	3.63164
																																						1.03056	3.59392	0.719942	0		3.59392	-24.1993	0	0		-1.63843	3.59392
																																						1.03214	3.55597	0.720742	0		3.55597	-23.2966	0	0		-1.6935	3.55597
																																						1.03373	3.52094	0.721542	0		3.52094	-20.5382	0	0		-1.74437	3.52094
																																						1.03531	3.49158	0.722342	0		3.49158	-16.2332	0	0		-1.79091	3.49158
																																						1.0369	3.46995	0.723142	0		3.46995	-10.887	0	0		-1.83301	3.46995
																																						1.03849	3.45723	0.723942	0		3.45723	-5.12824	0	0		-1.87057	3.45723
																																						1.0398	3.45356	0.724742	0		3.45356	-0.507703	0	0		-1.89825	3.45356
																																						1.04112	3.45563	0.725542	3.85037e-10		3.45563	3.57685	3.85037e-10	1.64325e-06		-1.92268	3.45563
																																						1.04244	3.46256	0.725874	0.000143745		3.46256	6.82398	0.000143745	0.893809		-1.94382	3.46256
																																						1.04375	3.47309	0.726206	0.000638698		3.47309	9.01143	0.000638698	2.11779		-1.96163	3.47309
																																						1.04507	3.48575	0.726518	0.00152438		3.48575	10.0138	0.00152438	3.58838		-1.97608	3.48575
																																						1.04639	3.49879	0.726864	0.00311101		3.49879	9.82836	0.00311101	5.61455		-1.98715	3.49879
																																						1.0473	3.50735	0.727239	0.00571672		3.50735	9.04797	0.00571672	8.32596		-1.99279	3.50735
																																						1.04802	3.51356	0.727639	0.00974215		3.51356	8.08145	0.00974215	11.8793		-1.99614	3.51356
																																						1.04875	3.51897	0.728059	0.0156873		3.51897	6.85611	0.0156873	16.4673		-1.99845	3.51897
																																						1.04933	3.5226	0.728498	0.0241709		3.5226	5.72369	0.0241709	22.3268		-1.99955	3.5226
																																						1.0499	3.52555	0.728951	0.0359544		3.52555	4.4829	0.0359544	29.7471		-1.99999	3.52555
																																						1.05038	3.52741	0.729418	0.0519712		3.52741	3.4052	0.0519712	39.0783		-1.99986	3.52741
																																						1.05085	3.52876	0.729895	0.0733623		3.52876	2.29005	0.0733623	50.7377		-1.99929	3.52876
																																						1.05122	3.52944	0.730382	0.101521		3.52944	1.40408	0.101521	65.2153		-1.99853	3.52944
																																						1.05153	3.52976	0.730877	0.138148		3.52976	0.662289	0.138148	83.074		-1.9977	3.52976
																																						1.05183	3.52985	0.73138	0.185318		3.52985	-0.07796	0.185318	104.944		-1.99668	3.52985
																																						1.05214	3.52971	0.73189	0.245568		3.52971	-0.812013	0.245568	131.511		-1.99548	3.52971
																																						1.05245	3.52935	0.732409	0.322011		3.52935	-1.53526	0.322011	163.49		-1.99409	3.52935
																																						1.05343	3.52675	0.732939	0.418502		3.52675	-3.73193	0.418502	201.594		-1.98837	3.52675
																																						1.05442	3.52213	0.733481	0.539847		3.52213	-5.62863	0.539847	246.469		-1.98075	3.52213
																																						1.05541	3.51583	0.73404	0.69215		3.51583	-7.09523	0.69215	298.633		-1.97123	3.51583
																																						1.05639	3.50834	0.734623	0.883348		3.50834	-8.02361	0.883348	358.366		-1.95983	3.50834
																																						1.05738	3.50023	0.735237	1.12404		3.50023	-8.33378	1.12404	425.56		-1.94654	3.50023
																																						1.05853	3.49077	0.735896	1.42891		3.49077	-7.84446	1.42891	499.469		-1.92855	3.49077
																																						1.05969	3.48242	0.73662	1.81924		3.48242	-6.41958	1.81924	578.237		-1.90801	3.48242
																																						1.06085	3.47623	0.73742	2.31339		3.47623	-4.11161	2.31339	655.945		-1.88495	3.47623
																																						1.06201	3.47318	0.73822	2.86335		3.47318	-1.0377	2.86335	717.235		-1.85939	3.47318
																																						1.06316	3.47404	0.73902	3.45366		3.47404	2.62884	3.45366	756.39		-1.83138	3.47404
																																						1.06432	3.4794	0.73982	4.06476		3.4794	6.6698	4.06476	768.881		-1.80094	3.4794
																																						1.06566	3.49155	0.74062	4.67397		3.49155	11.4873	4.67397	751.442		-1.76275	3.49155
																																						1.067	3.51006	0.74142	5.25663		3.51006	16.0678	5.25663	702.502		-1.72144	3.51006
																																						1.06834	3.53432	0.74222	5.78773		3.53432	20.0183	5.78773	622.719		-1.67708	3.53432
																																						1.06968	3.56327	0.74302	6.24374		3.56327	22.9978	6.24374	515.142		-1.62975	3.56327
																																						1.07102	3.59541	0.74382	6.60439		3.59541	24.7518	6.60439	384.825		-1.57953	3.59541
																																						1.07236	3.62901	0.74462	6.85401		3.62901	25.1393	6.85401	238.187		-1.52652	3.62901
																																						1.07406	3.67088	0.745334	6.97465		3.67088	23.6595	6.97465	99.2247		-1.4553	3.67088
																																						1.07576	3.70856	0.745782	6.99924		3.70856	20.2551	6.99924	10.7236		-1.37993	3.70856
																																						1.07746	3.7392	0.746229	6.98433		3.7392	15.5281	6.98433	-77.3233		-1.30061	3.7392
																																						1.07917	3.76122	0.746642	6.93593		3.76122	10.3091	6.93593	-157.073		-1.21758	3.76122
																																						1.08049	3.77229	0.747168	6.82743		3.77229	6.51783	6.82743	-255.164		-1.15063	3.77229
																																						1.08181	3.77874	0.747794	6.63323		3.77874	3.41678	6.63323	-364.487		-1.08169	3.77874
																																						1.08286	3.78134	0.748514	6.32963		3.78134	1.68715	6.32963	-477.13		-1.02582	3.78134
																																						1.0839	3.78254	0.749314	5.90516		3.78254	0.737265	5.90516	-582.032		-0.968838	3.78254
																																						1.08495	3.78318	0.750114	5.40644		3.78318	0.644266	5.40644	-662.547		-0.910811	3.78318
																																						1.086	3.78418	0.750914	4.85393		3.78418	1.43009	4.85393	-716.373		-0.8518	3.78418
																																						1.08704	3.78645	0.751714	4.2696		3.78645	3.05772	4.2696	-741.968		-0.79187	3.78645
																																						1.08809	3.79082	0.752514	3.6764		3.79082	5.43188	3.6764	-738.525		-0.731083	3.79082
																																						1.09011	3.80762	0.753314	3.09746		3.80762	11.5562	3.09746	-706.441		-0.611565	3.80762
																																						1.09178	3.83158	0.754114	2.55483		3.83158	17.2474	2.55483	-648.077		-0.510955	3.83158
																																						1.09345	3.86483	0.754914	2.06772		3.86483	22.4687	2.06772	-568.184		-0.408942	3.86483
																																						1.09511	3.90579	0.755714	1.6507		3.90579	26.2871	1.6507	-473.47		-0.305806	3.90579
																																						1.09678	3.95145	0.756514	1.31267		3.95145	27.9848	1.31267	-371.325		-0.201829	3.95145
																																						1.09845	3.99792	0.757314	1.05695		3.99792	27.197	1.05695	-268.18		-0.0972986	3.99792
																																						1.10012	4.04103	0.758114	0.882566		4.04103	23.9903	0.882566	-168.173		0.00749965	4.04103
																																						1.10186	4.07839	0.758914	0.786391		4.07839	18.6228	0.786391	-72.6407		0.116606	4.07839
																																						1.10359	4.10528	0.759503	0.763662		4.10528	12.1496	0.763662	-4.69425		0.225364	4.10528
																																						1.1049	4.11796	0.760091	0.780609		4.11796	7.29148	0.780609	62.2233		0.306848	4.11796
																																						1.10621	4.1246	0.760634	0.831022		4.1246	3.03324	0.831022	123.732		0.387814	4.1246
																																						1.10716	4.12626	0.761284	0.935588		4.12626	0.59757	0.935588	198.09		0.44594	4.12626
																																						1.1081	4.12594	0.761995	1.10572		4.12594	-1.14123	1.10572	280.46		0.503673	4.12594
																																						1.10905	4.12435	0.762748	1.34977		4.12435	-2.08549	1.34977	367.793		0.56096	4.12435
																																						1.11	4.12226	0.763548	1.68018		4.12226	-2.1831	1.68018	457.784		0.617752	4.12226
																																						1.11094	4.12048	0.764348	2.07978		4.12048	-1.433	2.07978	540.301		0.673999	4.12048
																																						1.11189	4.11979	0.765148	2.5405		4.11979	0.11307	2.5405	610.14		0.729651	4.11979
																																						1.11307	4.12152	0.765948	3.05019		4.12152	3.00297	3.05019	662.351		0.798229	4.12152
																																						1.11425	4.12716	0.766748	3.59303		4.12716	6.68091	3.59303	692.689		0.865709	4.12716
																																						1.11543	4.13744	0.767548	4.15015		4.13744	10.7736	4.15015	697.794		0.931997	4.13744
																																						1.11661	4.15259	0.768348	4.7004		4.15259	14.8615	4.7004	675.404		0.997002	4.15259
																																						1.11779	4.17237	0.769148	5.22143		4.17237	18.5193	5.22143	624.755		1.06063	4.17237
																																						1.11897	4.19603	0.769948	5.691		4.19603	21.3583	5.691	546.96		1.12281	4.19603
																																						1.12077	4.23677	0.770748	6.08855		4.23677	23.4252	6.08855	445.076		1.21442	4.23677
																																						1.12257	4.27841	0.771548	6.39665		4.27841	22.2829	6.39665	323.783		1.30216	4.27841
																																						1.12437	4.31513	0.772347	6.60197		4.31513	18.0466	6.60197	188.952		1.38575	4.31513
																																						1.12616	4.34205	0.773047	6.69081		4.34205	11.5388	6.69081	64.7766		1.46492	4.34205
																																						1.12748	4.35372	0.77345	6.70232		4.35372	6.08816	6.70232	-7.74132		1.52018	4.35372
																																						1.12853	4.35781	0.773854	6.68463		4.35781	1.85152	6.68463	-79.8249		1.5619	4.35781
																																						1.12957	4.3577	0.774287	6.63352		4.3577	-1.99984	6.63352	-155.838		1.60194	4.3577
																																						1.13061	4.35391	0.774832	6.52341		4.35391	-5.19322	6.52341	-247.919		1.64026	4.35391
																																						1.13165	4.34723	0.775476	6.33083		4.34723	-7.50407	6.33083	-349.551		1.67683	4.34723
																																						1.13269	4.33867	0.776213	6.0343		4.33867	-8.77319	6.0343	-453.449		1.7116	4.33867
																																						1.13374	4.32935	0.777013	5.63309		4.32935	-8.92104	5.63309	-547.808		1.74454	4.32935
																																						1.13478	4.32044	0.777813	5.16502		4.32044	-7.94787	5.16502	-620.367		1.77569	4.32044
																																						1.13582	4.31309	0.778613	4.64835		4.31309	-5.94966	4.64835	-669.225		1.80492	4.31309
																																						1.13687	4.30829	0.779413	4.10249		4.30829	-3.11012	4.10249	-693.262		1.83221	4.30829
																																						1.13791	4.30678	0.780213	3.54745		4.30678	0.319537	3.54745	-692.212		1.85753	4.30678
																																						1.13896	4.30905	0.781013	3.00294		4.30905	4.04149	3.00294	-667.092		1.88085	4.30905
																																						1.14	4.31521	0.781813	2.48716		4.31521	7.73391	2.48716	-620.767		1.90214	4.31521
																																						1.14131	4.32806	0.782613	2.01514		4.32806	11.8168	2.01514	-558.202		1.92586	4.32806
																																						1.14261	4.34558	0.783413	1.59725		4.34558	14.7926	1.59725	-486.09		1.94634	4.34558
																																						1.14391	4.36602	0.784213	1.23813		4.36602	16.2377	1.23813	-411.912		1.96356	4.36602
																																						1.14522	4.3872	0.785004	0.939678		4.3872	15.9198	0.939678	-343.547		1.97748	4.3872
																																						1.14652	4.40679	0.785715	0.714317		4.40679	13.826	0.714317	-291.135		1.98808	4.40679
																																						1.14783	4.42259	0.786369	0.536707		4.42259	10.1639	0.536707	-253.422		1.99534	4.42259
																																						1.14913	4.43279	0.786987	0.388053		4.43279	5.33544	0.388053	-228.801		1.99926	4.43279
																																						1.15044	4.43622	0.787586	0.255		4.43622	-0.113125	0.255	-216.684		1.99981	4.43622
																																						1.15174	4.43247	0.78818	0.126191		4.43247	-5.55943	0.126191	-217.868		1.99701	4.43247
																																						1.15305	4.42196	0.788362	0.0862646		4.42196	-10.3826	0.0862646	-221.265		1.99085	4.42196
																																						1.15453	4.40327	0.788544	0.0455778		4.40327	-14.4305	0.0455778	-226.235		1.97977	4.40327
																																						1.15602	4.38005	0.788633	0.0253807		4.38005	-16.4015	0.0253807	-229.267		1.96438	4.38005
																																						1.1575	4.35562	0.788721	0.00489628		4.35562	-16.0616	0.00489628	-232.718		1.94471	4.35562
																																						1.15899	4.33337	0.788742	-9.04038e-15		4.33337	-13.5492	-9.04038e-15	-233.598		1.9208	4.33337
																																						1.16047	4.3162	0.788742	0		4.3162	-9.35107	0	0		1.89271	4.3162
																																						1.16171	4.30723	0.789542	0		4.30723	-5.12012	0	0		1.86623	4.30723
																																						1.16294	4.30363	0.790342	0		4.30363	-0.759044	0	0		1.83694	4.30363
																																						1.16418	4.30522	0.791142	0		4.30522	3.20925	0	0		1.80489	4.30522
																																						1.16541	4.31121	0.791942	0		4.31121	6.30664	0	0		1.77013	4.31121
																																						1.16665	4.32029	0.792742	0		4.32029	8.15279	0	0		1.7327	4.32029
																																						1.16788	4.33075	0.793542	0		4.33075	8.50818	0	0		1.69267	4.33075
																																						1.16911	4.34067	0.794342	0		4.34067	7.30001	0	0		1.6501	4.34067
																																						1.17035	4.34817	0.795142	0		4.34817	4.62787	0	0		1.60504	4.34817
																																						1.17189	4.3517	0.795942	0		4.3517	-0.368173	0	0		1.54537	4.3517
																																						1.1731	4.34847	0.796742	0		4.34847	-5.08674	0	0		1.49618	4.34847
																																						1.1743	4.33936	0.797542	0		4.33936	-10.0281	0	0		1.44485	4.33936
																																						1.17551	4.32439	0.798342	0		4.32439	-14.7194	0	0		1.39145	4.32439
																																						1.17671	4.30414	0.799142	0		4.30414	-18.7172	0	0		1.33605	4.30414
																																						1.17792	4.27967	0.799942	0		4.27967	-21.652	0	0		1.27874	4.27967
																																						1.17913	4.25243	0.800742	0		4.25243	-23.2657	0	0		1.21959	4.25243
																																						1.18054	4.21921	0.801542	0		4.21921	-23.3208	0	0		1.14796	4.21921
																																						1.18195	4.18727	0.802342	0		4.18727	-21.454	0	0		1.07407	4.18727
																																						1.18337	4.15917	0.803142	0		4.15917	-17.9885	0	0		0.998059	4.15917
																																						1.18478	4.1368	0.803942	0		4.1368	-13.4665	0	0		0.920074	4.1368
																																						1.1862	4.1212	0.804742	0		4.1212	-8.56922	0	0		0.840273	4.1212
																																						1.18751	4.11276	0.805542	0		4.11276	-4.30559	0	0		0.764512	4.11276
																																						1.18857	4.10976	0.806342	0		4.10976	-1.461	0	0		0.702587	4.10976
																																						1.18923	4.10928	0.807142	0		4.10928	-0.0828024	0	0		0.663946	4.10928
																																						1.18977	4.10949	0.807942	0		4.10949	0.804668	0	0		0.63163	4.10949
																																						1.19032	4.11012	0.808742	0		4.11012	1.43878	0	0		0.59913	4.11012
																																						1.19086	4.11101	0.809542	0		4.11101	1.80571	0	0		0.566455	4.11101
																																						1.1914	4.11203	0.810342	0		4.11203	1.89685	0	0		0.533615	4.11203
																																						1.19195	4.11302	0.811142	0		4.11302	1.70922	0	0		0.500619	4.11302
																																						1.19275	4.11412	0.811942	0		4.11412	0.924981	0	0		0.451437	4.11412
																																						1.19356	4.11436	0.812742	0		4.11436	-0.434054	0	0		0.401966	4.11436
																																						1.19436	4.11329	0.813542	0		4.11329	-2.31156	0	0		0.352237	4.11329
																																						1.19517	4.11052	0.814342	0		4.11052	-4.62911	0	0		0.302282	4.11052
																																						1.19598	4.10574	0.815142	0		4.10574	-7.29007	0	0		0.252133	4.10574
																																						1.19678	4.09871	0.815942	0		4.09871	-10.1839	0	0		0.201823	4.09871
																																						1.19809	4.08224	0.816742	0		4.08224	-15.057	0	0		0.120081	4.08224
																																						1.19939	4.05949	0.817542	0		4.05949	-19.7049	0	0		0.0381385	4.05949
																																						1.2007	4.03109	0.818342	0		4.03109	-23.6382	0	0		-0.0438686	4.03109
																																						1.202	3.99824	0.819142	0		3.99824	-26.4533	0	0		-0.125802	3.99824
																																						1.20331	3.96262	0.819942	0		3.96262	-27.8744	0	0		-0.207524	3.96262
																																						1.20461	3.92612	0.820742	0		3.92612	-27.78	0	0		-0.288897	3.92612
																																						1.20592	3.89073	0.821542	0		3.89073	-26.2116	0	0		-0.369784	3.89073
																																						1.20788	3.84343	0.822342	0		3.84343	-21.5373	0	0		-0.490051	3.84343
																																						1.20984	3.80715	0.823142	0		3.80715	-15.1497	0	0		-0.60846	3.80715
																																						1.21126	3.78911	0.823942	0		3.78911	-10.3482	0	0		-0.69263	3.78911
																																						1.21267	3.77761	0.824742	0		3.77761	-6.0555	0	0		-0.775429	3.77761
																																						1.21381	3.77238	0.825542	0		3.77238	-3.33584	0	0		-0.840525	3.77238
																																						1.21494	3.76976	0.826342	0		3.76976	-1.46289	0	0		-0.904556	3.76976
																																						1.21607	3.76871	0.827142	0		3.76871	-0.562481	0	0		-0.967443	3.76871
																																						1.2172	3.76811	0.827942	0		3.76811	-0.684861	0	0		-1.0291	3.76811
																																						1.21834	3.7668	0.828742	0		3.7668	-1.8006	0	0		-1.08946	3.7668
																																						1.21947	3.76372	0.829542	0		3.76372	-3.80335	0	0		-1.14844	3.76372
																																						1.22103	3.75496	0.830342	0		3.75496	-7.67917	0	0		-1.2271	3.75496
																																						1.22258	3.7395	0.831142	0		3.7395	-12.3	0	0		-1.30282	3.7395
																																						1.22414	3.7167	0.831942	0		3.7167	-16.9668	0	0		-1.37543	3.7167
																																						1.2257	3.68703	0.832742	0		3.68703	-20.9814	0	0		-1.44475	3.68703
																																						1.22725	3.652	0.833542	0		3.652	-23.7448	0	0		-1.51062	3.652
																																						1.22881	3.61393	0.834342	0		3.61393	-24.8354	0	0		-1.57288	3.61393
																																						1.2304	3.57482	0.835142	0		3.57482	-24.0262	0	0		-1.63252	3.57482
																																						1.23198	3.53852	0.835942	0		3.53852	-21.3369	0	0		-1.68811	3.53852
																																						1.23357	3.5078	0.836742	0		3.5078	-17.0787	0	0		-1.73949	3.5078
																																						1.23516	3.48476	0.837542	0		3.48476	-11.7639	0	0		-1.78654	3.48476
																																						1.23675	3.47061	0.838342	0		3.47061	-6.03093	0	0		-1.82915	3.47061
																																						1.23812	3.46564	0.839142	0		3.46564	-1.24191	0	0		-1.86243	3.46564
																																						1.23923	3.4662	0.839942	0		3.4662	2.17548	0	0		-1.8866	3.4662
																																						1.24033	3.47023	0.840742	0		3.47023	5.01912	0	0		-1.9085	3.47023
																																						1.24144	3.47701	0.841542	0		3.47701	7.14884	0	0		-1.9281	3.47701
																																						1.24254	3.4857	0.842342	0		3.4857	8.47107	0	0		-1.94538	3.4857
																																						1.24365	3.4954	0.843142	0		3.4954	8.94446	0	0		-1.96031	3.4954
																																						1.24498	3.50712	0.843942	0		3.50712	8.40483	0	0		-1.97521	3.50712
																																						1.24632	3.51738	0.844742	0		3.51738	6.77495	0	0		-1.98663	3.51738
																																						1.24765	3.52486	0.845542	0		3.52486	4.28935	0	0		-1.99456	3.52486
																																						1.24899	3.52862	0.846342	0		3.52862	1.26322	0	0		-1.99899	3.52862
																																						1.24948	3.52895	0.847142	0		3.52895	0.0884354	0	0		-1.99973	3.52895
																																						1.24997	3.5287	0.847942	0		3.5287	-1.09126	0	0		-2	3.5287
																																						1.25046	3.52788	0.848742	0		3.52788	-2.25715	0	0		-1.99979	3.52788
																																						1.25095	3.52649	0.849542	0		3.52649	-3.39024	0	0		-1.99911	3.52649
																																						1.25144	3.52456	0.850342	0		3.52456	-4.47193	0	0		-1.99796	3.52456
																																						1.25193	3.52212	0.851142	0		3.52212	-5.48445	0	0		-1.99633	3.52212
																																						1.25301	3.51513	0.851942	0		3.51513	-7.39296	0	0		-1.99107	3.51513
																																						1.25409	3.50638	0.852742	0		3.50638	-8.72885	0	0		-1.98351	3.50638
																																						1.25517	3.49655	0.853542	0		3.49655	-9.36681	0	0		-1.97366	3.49655
																																						1.25625	3.48643	0.854342	0		3.48643	-9.22474	0	0		-1.96153	3.48643
																																						1.25733	3.4769	0.855142	0		3.4769	-8.26918	0	0		-1.94715	3.4769
																																						1.25866	3.4673	0.855942	0		3.4673	-6.01694	0	0		-1.92647	3.4673
																																						1.25998	3.4614	0.856742	0		3.4614	-2.7035	0	0		-1.90246	3.4614
																																						1.26131	3.46047	0.857542	0		3.46047	1.43418	0	0		-1.87515	3.46047
																																						1.26263	3.46539	0.858342	0		3.46539	6.07842	0	0		-1.84461	3.46539
																																						1.26395	3.47661	0.859142	0		3.47661	10.8601	0	0		-1.81087	3.47661
																																						1.26528	3.49404	0.859942	0		3.49404	15.3914	0	0		-1.77399	3.49404
																																						1.267	3.52494	0.860742	0		3.52494	20.3259	0	0		-1.72135	3.52494
																																						1.26873	3.56296	0.861542	0		3.56296	23.5476	0	0		-1.66365	3.56296
																																						1.27046	3.60478	0.862342	0		3.60478	24.6193	0	0		-1.60106	3.60478
																																						1.2719	3.63979	0.863142	0		3.63979	23.7837	0	0		-1.54501	3.63979
																																						1.27307	3.66663	0.863942	0		3.66663	22.0235	0	0		-1.49717	3.66663
																																						1.27399	3.68581	0.864742	0		3.68581	20.0811	0	0		-1.45858	3.68581
																																						1.2749	3.70304	0.865542	0		3.70304	17.752	0	0		-1.41879	3.70304
																																						1.27563	3.71526	0.866342	0		3.71526	15.6766	0	0		-1.38602	3.71526
																																						1.27636	3.72593	0.867142	0		3.72593	13.4956	0	0		-1.35252	3.72593
																																						1.27709	3.735	0.867942	0		3.735	11.2807	0	0		-1.3183	3.735
																																						1.27769	3.74118	0.868742	0		3.74118	9.50286	0	0		-1.28999	3.74118
																																						1.27828	3.74632	0.869542	0		3.74632	7.79001	0	0		-1.26122	3.74632
																																						1.27887	3.75048	0.870342	0		3.75048	6.18021	0	0		-1.23202	3.75048
																																						1.27947	3.75372	0.871142	0		3.75372	4.70936	0	0		-1.20239	3.75372
																																						1.28046	3.75734	0.871942	0		3.75734	2.65577	0	0		-1.15225	3.75734
																																						1.28144	3.75921	0.872742	0		3.75921	1.20384	0	0		-1.101	3.75921
																																						1.28209	3.75979	0.873542	0		3.75979	0.631206	0	0		-1.06676	3.75979
																																						1.28274	3.7601	0.874342	0		3.7601	0.383191	0	0		-1.03208	3.7601
																																						1.28339	3.76035	0.875142	0		3.76035	0.469811	0	0		-0.996967	3.76035
																																						1.28404	3.76078	0.875942	0		3.76078	0.892883	0	0		-0.961442	3.76078
																																						1.28469	3.76158	0.876742	0		3.76158	1.64572	0	0		-0.925518	3.76158
																																						1.28569	3.76406	0.877542	0		3.76406	3.42344	0	0		-0.869167	3.76406
																																						1.28669	3.76866	0.878342	0		3.76866	5.85767	0	0		-0.811953	3.76866
																																						1.2877	3.77598	0.879142	0		3.77598	8.81013	0	0		-0.753932	3.77598
																																						1.2887	3.78645	0.879942	0		3.78645	12.1074	0	0		-0.695161	3.78645
																																						1.2897	3.80032	0.880742	0		3.80032	15.551	0	0		-0.635699	3.80032
																																						1.29071	3.81764	0.881542	0		3.81764	18.9296	0	0		-0.575605	3.81764
																																						1.29221	3.84959	0.882342	0		3.84959	23.4298	0	0		-0.48429	3.84959
																																						1.29372	3.88744	0.883142	0		3.88744	26.68	0	0		-0.39189	3.88744
																																						1.29523	3.92896	0.883942	0		3.92896	28.1887	0	0		-0.29861	3.92896
																																						1.29674	3.97132	0.884742	0		3.97132	27.6902	0	0		-0.204661	3.97132
																																						1.29824	4.01146	0.885542	0		4.01146	25.1969	0	0		-0.110254	4.01146
																																						1.29923	4.03517	0.886342	0		4.03517	22.6179	0	0		-0.0483027	4.03517
																																						1.30002	4.05206	0.887142	0		4.05206	20.1292	0	0		0.00126713	4.05206
																																						1.30081	4.06685	0.887942	0		4.06685	17.3681	0	0		0.0508362	4.06685
																																						1.30146	4.07743	0.888742	0		4.07743	14.939	0	0		0.0919631	4.07743
																																						1.30212	4.0864	0.889542	0		4.0864	12.4582	0	0		0.133051	4.0864
																																						1.30277	4.09375	0.890342	0		4.09375	9.99271	0	0		0.174083	4.09375
																																						1.3033	4.09852	0.891142	0		4.09852	8.06065	0	0		0.207061	4.09852
																																						1.30383	4.10229	0.891942	0		4.10229	6.21575	0	0		0.239982	4.10229
																																						1.30436	4.10511	0.892742	0		4.10511	4.49066	0	0		0.272837	4.10511
																																						1.30478	4.10674	0.893542	0		4.10674	3.21596	0	0		0.299061	4.10674
																																						1.3052	4.10786	0.894342	0		4.10786	2.05216	0	0		0.325233	4.10786
																																						1.30554	4.10842	0.895142	0		4.10842	1.19721	0	0		0.346443	4.10842
																																						1.30588	4.1087	0.895942	0		4.1087	0.430635	0	0		0.367613	4.1087
																																						1.30623	4.10873	0.896742	0		4.10873	-0.241786	0	0		0.38874	4.10873
																																						1.30657	4.10855	0.897542	0		4.10855	-0.81503	0	0		0.409822	4.10855
																																						1.30703	4.10803	0.898342	0		4.10803	-1.42867	0	0		0.43843	4.10803
																																						1.3075	4.10726	0.899142	0		4.10726	-1.84258	0	0		0.466945	4.10726
																																						1.30797	4.10634	0.899942	0		4.10634	-2.0508	0	0		0.495359	4.10634
																																						1.30843	4.10538	0.900742	0		4.10538	-2.05069	0	0		0.523667	4.10538
																																						1.3089	4.10447	0.901542	0		4.10447	-1.84281	0	0		0.551863	4.10447
																																						1.30996	4.10306	0.902342	0		4.10306	-0.612169	0	0		0.615843	4.10306
																																						1.31103	4.10349	0.903142	0		4.10349	1.57708	0	0		0.679134	4.10349
																																						1.31209	4.10668	0.903942	0		4.10668	4.54655	0	0		0.741666	4.10668
																																						1.31316	4.11334	0.904742	0		4.11334	8.05416	0	0		0.803367	4.11334
																																						1.31422	4.12391	0.905542	0		4.12391	11.8119	0	0		0.86417	4.12391
																																						1.31529	4.13847	0.906342	0		4.13847	15.5082	0	0		0.924007	4.13847
																																						1.3166	4.16148	0.907142	0		4.16148	19.5257	0	0		0.996311	4.16148
																																						1.31791	4.1891	0.907942	0		4.1891	22.4689	0	0		1.06692	4.1891
																																						1.31922	4.21967	0.908742	0		4.21967	23.9362	0	0		1.13572	4.21967
																																						1.32053	4.2511	0.909542	0		4.2511	23.6932	0	0		1.20259	4.2511
																																						1.32185	4.28109	0.910342	0		4.28109	21.707	0	0		1.26742	4.28109
																																						1.32278	4.30032	0.911142	0		4.30032	19.3264	0	0		1.31225	4.30032
																																						1.32353	4.31387	0.911942	0		4.31387	16.9345	0	0		1.34728	4.31387
																																						1.32427	4.32548	0.912742	0		4.32548	14.2039	0	0		1.38157	4.32548
																																						1.32487	4.3332	0.913542	0		4.3332	11.8522	0	0		1.40827	4.3332
																																						1.32546	4.3395	0.914342	0		4.3395	9.40161	0	0		1.43448	4.3395
																																						1.32595	4.34363	0.915142	0		4.34363	7.32467	0	0		1.45591	4.34363
																																						1.32645	4.34673	0.915942	0		4.34673	5.25162	0	0		1.477	4.34673
																																						1.32685	4.34852	0.916742	0		4.34852	3.58273	0	0		1.49396	4.34852
																																						1.32725	4.34963	0.917542	0		4.34963	1.95676	0	0		1.51068	4.34963
																																						1.32755	4.35004	0.918342	0		4.35004	0.808287	0	0		1.5227	4.35004
																																						1.32778	4.35013	0.919142	0		4.35013	-0.0726674	0	0		1.53212	4.35013
																																						1.32801	4.35001	0.919942	0		4.35001	-0.926193	0	0		1.54145	4.35001
																																						1.32824	4.3497	0.920742	0		4.3497	-1.74927	0	0		1.5507	4.3497
																																						1.32847	4.3492	0.921542	0		4.3492	-2.53899	0	0		1.55987	4.3492
																																						1.32912	4.34691	0.922342	0		4.34691	-4.53523	0	0		1.58489	4.34691
																																						1.32976	4.34344	0.923142	0		4.34344	-6.19974	0	0		1.60927	4.34344
																																						1.33041	4.33901	0.923942	0		4.33901	-7.48697	0	0		1.63298	4.33901
																																						1.33105	4.33388	0.924742	0		4.33388	-8.36292	0	0		1.65602	4.33388
																																						1.3317	4.32833	0.925542	3.8988e-10		4.32833	-8.80616	3.8988e-10	1.66392e-06		1.67839	4.32833
																																						1.33279	4.31875	0.925874	0.00014328		4.31875	-8.55321	0.00014328	0.892419		1.71463	4.31875
																																						1.33388	4.3101	0.926205	0.000636477		4.3101	-7.08862	0.000636477	2.1138		1.74887	4.3101
																																						1.33497	4.30365	0.926517	0.00152035		4.30365	-4.56245	0.00152035	3.58299		1.78105	4.30365
																																						1.33606	4.30043	0.926863	0.0031043		4.30043	-1.21788	0.0031043	5.60735		1.81115	4.30043
																																						1.33715	4.30116	0.927238	0.00570621		4.30116	2.6292	0.00570621	8.31648		1.83912	4.30116
																																						1.33824	4.3062	0.927638	0.00972651		4.3062	6.61751	0.00972651	11.867		1.86494	4.3062
																																						1.33932	4.3155	0.928058	0.0156648		4.3155	10.3718	0.0156648	16.4516		1.88858	4.3155
																																						1.34071	4.33265	0.928497	0.0241397		4.33265	14.2668	0.0241397	22.3069		1.91545	4.33265
																																						1.3421	4.35418	0.92895	0.0359119		4.35418	16.6208	0.0359119	29.7221		1.93869	4.35418
																																						1.3432	4.37291	0.929417	0.0519143		4.37291	17.1049	0.0519143	39.0469		1.95456	4.37291
																																						1.34431	4.39147	0.929894	0.0732872		4.39147	16.2681	0.0732872	50.6987		1.96808	4.39147
																																						1.34541	4.40839	0.930381	0.101423		4.40839	14.1515	0.101423	65.1671		1.97924	4.40839
																																						1.34651	4.42235	0.930876	0.138022		4.42235	10.9092	0.138022	83.0146		1.98802	4.42235
																																						1.34762	4.43223	0.931378	0.185157		4.43223	6.7955	0.185157	104.872		1.9944	4.43223
																																						1.3488	4.43737	0.931889	0.245363		4.43737	1.80948	0.245363	131.424		1.99857	4.43737
																																						1.34976	4.4371	0.932408	0.321752		4.4371	-2.38452	0.321752	163.386		1.99994	4.4371
																																						1.35072	4.43284	0.932937	0.418176		4.43284	-6.41054	0.418176	201.469		1.99949	4.43284
																																						1.35168	4.42489	0.933479	0.539438		4.42489	-10.0171	0.539438	246.324		1.99721	4.42489
																																						1.35264	4.41377	0.934039	0.691637		4.41377	-12.9825	0.691637	298.465		1.99311	4.41377
																																						1.35361	4.40018	0.934621	0.882704		4.40018	-15.1285	0.882704	358.175		1.98719	4.40018
																																						1.35457	4.38497	0.935235	1.12323		4.38497	-16.3319	1.12323	425.347		1.97945	4.38497
																																						1.35589	4.36307	0.935894	1.42788		4.36307	-16.3487	1.42788	499.239		1.96583	4.36307
																																						1.35722	4.34237	0.936618	1.8179		4.34237	-14.5238	1.8179	577.996		1.9488	4.34237
																																						1.35854	4.32517	0.937418	2.31188		4.32517	-11.1453	2.31188	655.743		1.92839	4.32517
																																						1.35987	4.31323	0.938218	2.8617		4.31323	-6.70178	2.8617	717.088		1.90464	4.31323
																																						1.36096	4.30809	0.939018	3.45192		4.30809	-2.69211	3.45192	756.315		1.88262	4.30809
																																						1.36185	4.30715	0.939818	4.06299		4.30715	0.530556	4.06299	768.888		1.86304	4.30715
																																						1.36274	4.30896	0.940618	4.67224		4.30896	3.49505	4.67224	751.538		1.84202	4.30896
																																						1.36363	4.31321	0.941418	5.25502		4.31321	6.01679	5.25502	702.688		1.81955	4.31321
																																						1.36451	4.31944	0.942218	5.7863		4.31944	7.93689	5.7863	622.991		1.79567	4.31944
																																						1.3654	4.32708	0.943018	6.24256		4.32708	9.13083	6.24256	515.487		1.77039	4.32708
																																						1.36639	4.33639	0.943818	6.60351		4.33639	9.50416	6.60351	385.227		1.7406	4.33639
																																						1.36738	4.34556	0.944618	6.85347		4.34556	8.82608	6.85347	238.626		1.70912	4.34556
																																						1.36837	4.35354	0.945332	6.97445		4.35354	7.1275	6.97445	99.6206		1.676	4.35354
																																						1.36936	4.35938	0.94578	6.99923		4.35938	4.51186	6.99923	11.0034		1.64125	4.35938
																																						1.37035	4.36224	0.946228	6.98439		4.36224	1.146	6.98439	-77.1623		1.60492	4.36224
																																						1.37134	4.36149	0.946641	6.93611		4.36149	-2.75202	6.93611	-156.86		1.56703	4.36149
																																						1.37233	4.35671	0.947166	6.82778		4.35671	-6.9281	6.82778	-254.917		1.52763	4.35671
																																						1.37342	4.34665	0.947792	6.63381		4.34665	-11.5171	6.63381	-364.222		1.48258	4.34665
																																						1.37451	4.33175	0.948512	6.33049		4.33175	-15.7528	6.33049	-476.867		1.4358	4.33175
																																						1.3756	4.31258	0.949312	5.90622		4.31258	-19.309	5.90622	-581.821		1.38734	4.31258
																																						1.37669	4.29003	0.950112	5.40764		4.29003	-21.9191	5.40764	-662.395		1.33725	4.29003
																																						1.37778	4.26525	0.950912	4.85522		4.26525	-23.3968	4.85522	-716.283		1.2856	4.26525
																																						1.37887	4.23951	0.951712	4.27094		4.23951	-23.6515	4.27094	-741.944		1.23245	4.23951
																																						1.37996	4.21417	0.952512	3.67774		4.21417	-22.6942	3.67774	-738.567		1.17785	4.21417
																																						1.38161	4.17909	0.953312	3.09874		4.17909	-19.1811	3.09874	-706.545		1.09212	4.17909
																																						1.38327	4.1514	0.954112	2.556		4.1514	-13.8946	2.556	-648.236		1.00342	4.1514
																																						1.38462	4.13593	0.954912	2.06874		4.13593	-9.05898	2.06874	-568.385		0.929448	4.13593
																																						1.38585	4.12741	0.955712	1.65156		4.12741	-4.78091	1.65156	-473.696		0.860013	4.12741
																																						1.38709	4.1238	0.956512	1.31334		4.1238	-1.15159	1.31334	-371.56		0.789281	4.1238
																																						1.38742	4.12356	0.957312	1.05743		4.12356	-0.336496	1.05743	-268.412		0.769858	4.12356
																																						1.38776	4.12357	0.958112	0.882868		4.12357	0.393382	0.882868	-168.396		0.750348	4.12357
																																						1.38809	4.12382	0.958912	0.786519		4.12382	1.03231	0.786519	-72.8534		0.730756	4.12382
																																						1.38843	4.12425	0.959502	0.763662		4.12425	1.57493	0.763662	-4.83276		0.711082	4.12425
																																						1.38877	4.12486	0.960091	0.780566		4.12486	2.01663	0.780566	62.1549		0.691329	4.12486
																																						1.38941	4.12635	0.960633	0.830921		4.12635	2.5674	0.830921	123.644		0.65345	4.12635
																																						1.39005	4.12806	0.961283	0.935409		4.12806	2.72132	0.935409	197.989		0.615307	4.12806
																																						1.39069	4.12974	0.961994	1.10545		4.12974	2.4718	1.10545	280.35		0.576916	4.12974
																																						1.39133	4.13114	0.962747	1.3494		4.13114	1.82397	1.3494	367.678		0.538291	4.13114
																																						1.39197	4.132	0.963547	1.67972		4.132	0.794141	1.67972	457.675		0.499449	4.132
																																						1.39288	4.13183	0.964347	2.07923		4.13183	-1.29343	2.07923	540.204		0.443426	4.13183
																																						1.3938	4.12945	0.965147	2.53988		4.12945	-3.99731	2.53988	610.063		0.387036	4.12945
																																						1.39472	4.12436	0.965947	3.04952		4.12436	-7.17055	3.04952	662.299		0.330324	4.12436
																																						1.39564	4.1162	0.966747	3.59234		4.1162	-10.6414	3.59234	692.666		0.273337	4.1162
																																						1.39655	4.1048	0.967547	4.14944		4.1048	-14.2233	4.14944	697.804		0.216123	4.1048
																																						1.39747	4.09013	0.968347	4.69972		4.09013	-17.7258	4.69972	675.45		0.15873	4.09013
																																						1.39941	4.04938	0.969147	5.2208		4.04938	-24.0404	5.2208	624.836		0.0373351	4.04938
																																						1.40134	3.99867	0.969947	5.69045		3.99867	-27.7688	5.69045	547.074		-0.0841978	3.99867
																																						1.40328	3.94392	0.970747	6.08811		3.94392	-28.1192	6.08811	445.218		-0.20542	3.94392
																																						1.40521	3.89185	0.971547	6.39633		3.89185	-25.1157	6.39633	323.946		-0.325883	3.89185
																																						1.40714	3.84823	0.972346	6.6018		3.84823	-19.5605	6.6018	189.107		-0.445143	3.84823
																																						1.40866	3.82245	0.973046	6.69076		3.82245	-14.2918	6.69076	64.9119		-0.537729	3.82245
																																						1.41019	3.80477	0.97345	6.70232		3.80477	-9.05576	6.70232	-7.65627		-0.629088	3.80477
																																						1.41171	3.79451	0.973854	6.68465		3.79451	-4.57884	6.68465	-79.7904		-0.719012	3.79451
																																						1.4127	3.79113	0.974287	6.63356		3.79113	-2.37524	6.63356	-155.794		-0.776782	3.79113
																																						1.41342	3.78988	0.974832	6.52349		3.78988	-1.22116	6.52349	-247.868		-0.818206	3.78988
																																						1.41401	3.78936	0.975476	6.33096		3.78936	-0.575916	6.33096	-349.496		-0.852051	3.78936
																																						1.4146	3.78914	0.976213	6.03449		3.78914	-0.218988	6.03449	-453.395		-0.885601	3.78914
																																						1.41519	3.78904	0.977013	5.63331		3.78904	-0.155317	5.63331	-547.765		-0.918843	3.78904
																																						1.41579	3.7889	0.977813	5.16528		3.7889	-0.383716	5.16528	-620.336		-0.951767	3.7889
																																						1.41638	3.78853	0.978613	4.64862		3.78853	-0.896647	4.64862	-669.207		-0.984361	3.78853
																																						1.41727	3.78721	0.979413	4.10277		3.78721	-2.1718	4.10277	-693.257		-1.03271	3.78721
																																						1.41816	3.78451	0.980213	3.54773		3.78451	-3.98798	3.54773	-692.219		-1.08024	3.78451
																																						1.41905	3.77998	0.981013	3.00322		3.77998	-6.24941	3.00322	-667.111		-1.12693	3.77998
																																						1.41994	3.77328	0.981813	2.48741		3.77328	-8.84011	2.48741	-620.796		-1.17274	3.77328
																																						1.42084	3.76417	0.982613	2.01537		3.76417	-11.6299	2.01537	-558.238		-1.21763	3.76417
																																						1.42173	3.75253	0.983413	1.59745		3.75253	-14.4804	1.59745	-486.129		-1.26156	3.75253
																																						1.4235	3.72203	0.984213	1.2383		3.72203	-19.7819	1.2383	-411.95		-1.34598	3.72203
																																						1.42527	3.68314	0.985004	0.939799		3.68314	-23.7604	0.939799	-343.578		-1.42623	3.68314
																																						1.42704	3.63894	0.985715	0.714408		3.63894	-25.6505	0.714408	-291.159		-1.50205	3.63894
																																						1.42882	3.59358	0.986369	0.536779		3.59358	-25.065	0.536779	-253.44		-1.57322	3.59358
																																						1.43059	3.55147	0.986987	0.388113		3.55147	-22.0503	0.388113	-228.813		-1.63951	3.55147
																																						1.43236	3.51657	0.987585	0.255054		3.51657	-17.0598	0.255054	-216.691		-1.70072	3.51657
																																						1.43413	3.49174	0.98818	0.126243		3.49174	-10.8593	0.126243	-217.869		-1.75666	3.49174
																																						1.43591	3.4783	0.988362	0.0863132		3.4783	-4.38649	0.0863132	-221.265		-1.80715	3.4783
																																						1.43768	3.47587	0.988544	0.0456235		3.47587	1.40811	0.0456235	-226.234		-1.85204	3.47587
																																						1.43945	3.4825	0.988632	0.025424		3.4825	5.71468	0.025424	-229.265		-1.89118	3.4825
																																						1.44146	3.4969	0.988721	0.00493709		3.4969	8.11999	0.00493709	-232.715		-1.92839	3.4969
																																						1.44298	3.50946	0.988742	-1.65764e-12		3.50946	8.04614	-1.65764e-12	-233.603		-1.95159	3.50946
																																						1.44451	3.52069	0.988742	0		3.52069	6.45208	0	0		-1.9703	3.52069
																																						1.44603	3.52852	0.989542	0		3.52852	3.65214	0	0		-1.98449	3.52852
																																						1.44756	3.53144	0.990342	0		3.53144	0.107389	0	0		-1.99412	3.53144
																																						1.44908	3.52873	0.991142	0		3.52873	-3.62969	0	0		-1.99917	3.52873
																																						1.45061	3.52053	0.991942	0		3.52053	-6.98278	0	0		-1.99963	3.52053
																																						1.45214	3.50785	0.992742	0		3.50785	-9.42353	0	0		-1.9955	3.50785
																																						1.45409	3.48784	0.993542	0		3.48784	-10.5689	0	0		-1.9835	3.48784
																																						1.45605	3.46813	0.994342	0		3.46813	-9.06868	0	0		-1.964	3.46813
																																						1.45757	3.45641	0.995142	0		3.45641	-6.10629	0	0		-1.94376	3.45641
																																						1.45908	3.45025	0.995942	0		3.45025	-1.83117	0	0		-1.91909	3.45025
																																						1.4606	3.45133	0.996742	0		3.45133	3.34701	0	0		-1.89006	3.45133
																																						1.46212	3.46062	0.997542	0		3.46062	8.90283	0	0		-1.85673	3.46062
																																						1.46364	3.47828	0.998342	0		3.47828	14.2548	0	0		-1.81918	3.47828
																																						1.46516	3.50354	0.999142	0		3.50354	18.8341	0	0		-1.77749	3.50354
																																						1.46668	3.53486	0.999942	0		3.53486	22.1534	0	0		-1.73176	3.53486
																																						1.46958	3.60358	1.00074	0		3.60358	23.864	0	0		-1.63327	3.60358
																																						1.47163	3.65028	1.00154	0		3.65028	21.3137	0	0		-1.55594	3.65028
																																						1.47367	3.68917	1.00234	0		3.68917	16.3965	0	0		-1.47221	3.68917
																																						1.47535	3.71272	1.00314	0		3.71272	11.4362	0	0		-1.3984	3.71272
																																						1.47672	3.72562	1.00394	0		3.72562	7.45636	0	0		-1.33555	3.72562
																																						1.4781	3.73339	1.00474	0		3.73339	4.02084	0	0		-1.27022	3.73339
																																						1.47919	3.73658	1.00554	0		3.73658	1.95045	0	0		-1.2164	3.73658
																																						1.48028	3.73793	1.00634	0		3.73793	0.657212	0	0		-1.16113	3.73793
																																						1.48116	3.73829	1.00714	0		3.73829	0.259548	0	0		-1.1157	3.73829
																																						1.48204	3.73856	1.00794	0		3.73856	0.467586	0	0		-1.06941	3.73856
																																						1.48292	3.73928	1.00874	0		3.73928	1.2827	0	0		-1.02231	3.73928
																																						1.4838	3.74098	1.00954	0		3.74098	2.67791	0	0		-0.97443	3.74098
																																						1.48468	3.74414	1.01034	0		3.74414	4.59843	0	0		-0.925804	3.74414
																																						1.48556	3.74919	1.01114	0		3.74919	6.96368	0	0		-0.876472	3.74919
																																						1.48702	3.7626	1.01194	0		3.7626	11.5801	0	0		-0.793287	3.7626
																																						1.48847	3.78308	1.01274	0		3.78308	16.5648	0	0		-0.708439	3.78308
																																						1.48993	3.81071	1.01354	0		3.81071	21.2837	0	0		-0.622108	3.81071
																																						1.49139	3.84467	1.01434	0		3.84467	25.1171	0	0		-0.534473	3.84467
																																						1.49285	3.88326	1.01514	0		3.88326	27.5438	0	0		-0.445718	3.88326
																																						1.4943	3.92414	1.01594	0		3.92414	28.2132	0	0		-0.356029	3.92414
																																						1.49595	3.96972	1.01674	0		3.96972	26.6998	0	0		-0.253776	3.96972
																																						1.4976	4.01092	1.01754	0		4.01092	22.9826	0	0		-0.150843	4.01092
																																						1.49924	4.04454	1.01834	0		4.04454	17.6503	0	0		-0.0475059	4.04454
																																						1.50089	4.06862	1.01914	0		4.06862	11.5827	0	0		0.0559579	4.06862
																																						1.50254	4.08279	1.01994	0		4.08279	5.80046	0	0		0.159272	4.08279
																																						1.50418	4.08834	1.02074	0		4.08834	1.2888	0	0		0.26216	4.08834
																																						1.50583	4.08806	1.02154	0		4.08806	-1.17937	0	0		0.364346	4.08806
																																						1.5064	4.08729	1.02234	0		4.08729	-1.47045	0	0		0.399535	4.08729
																																						1.50697	4.08645	1.02314	0		4.08645	-1.45698	0	0		0.434596	4.08645
																																						1.50754	4.08569	1.02394	0		4.08569	-1.14025	0	0		0.469518	4.08569
																																						1.50811	4.0852	1.02474	0		4.0852	-0.52852	0	0		0.504288	4.0852
																																						1.50868	4.08514	1.02554	0		4.08514	0.363536	0	0		0.538897	4.08514
																																						1.50925	4.08566	1.02634	0		4.08566	1.51518	0	0		0.573332	4.08566
																																						1.50983	4.08691	1.02714	0		4.08691	2.89972	0	0		0.607583	4.08691
																																						1.51109	4.09287	1.02794	0		4.09287	6.64249	0	0		0.68298	4.09287
																																						1.51236	4.10397	1.02874	0		4.10397	10.9428	0	0		0.757293	4.10397
																																						1.51363	4.12062	1.02954	0		4.12062	15.3018	0	0		0.830405	4.12062
																																						1.5149	4.14257	1.03034	0		4.14257	19.2061	0	0		0.902199	4.14257
																																						1.51616	4.16894	1.03114	0		4.16894	22.1841	0	0		0.972563	4.16894
																																						1.51743	4.1983	1.03194	0		4.1983	23.8607	0	0		1.04138	4.1983
																																						1.51925	4.24194	1.03274	0		4.24194	23.5515	0	0		1.13713	4.24194
																																						1.52107	4.28205	1.03354	0		4.28205	20.027	0	0		1.22917	4.28205
																																						1.52289	4.31334	1.03434	0		4.31334	13.9567	0	0		1.3172	4.31334
																																						1.52432	4.32931	1.03514	0		4.32931	8.18842	0	0		1.38373	4.32931
																																						1.52544	4.33591	1.03594	0		4.33591	3.63284	0	0		1.43375	4.33591
																																						1.52656	4.33757	1.03674	0		4.33757	-0.558487	0	0		1.48198	4.33757
																																						1.52769	4.3349	1.03754	0		4.3349	-4.04118	0	0		1.52838	4.3349
																																						1.52881	4.32887	1.03834	0		4.32887	-6.52904	0	0		1.57288	4.32887
																																						1.52993	4.32069	1.03914	0		4.32069	-7.82278	0	0		1.61542	4.32069
																																						1.53105	4.31177	1.03994	0		4.31177	-7.83013	0	0		1.65596	4.31177
																																						1.53225	4.30308	1.04074	0		4.30308	-6.45002	0	0		1.69691	4.30308
																																						1.53344	4.29681	1.04154	0		4.29681	-3.81025	0	0		1.73547	4.29681
																																						1.53464	4.29431	1.04234	0		4.29431	-0.215368	0	0		1.77157	4.29431
																																						1.53583	4.29648	1.04314	0		4.29648	3.92767	0	0		1.80518	4.29648
																																						1.53703	4.30371	1.04394	0		4.30371	8.15085	0	0		1.83624	4.30371
																																						1.53823	4.31581	1.04474	0		4.31581	11.9749	0	0		1.86471	4.31581
																																						1.53989	4.33907	1.04554	0		4.33907	15.8508	0	0		1.89991	4.33907
																																						1.5411	4.35921	1.04634	0		4.35921	17.1423	0	0		1.92234	4.35921
																																						1.54231	4.38005	1.04714	0		4.38005	16.9141	0	0		1.94199	4.38005
																																						1.54353	4.39968	1.04794	0		4.39968	15.1442	0	0		1.95881	4.39968
																																						1.54452	4.41356	1.04874	0		4.41356	12.6396	0	0		1.97044	4.41356
																																						1.54551	4.42455	1.04954	0		4.42455	9.35497	0	0		1.98016	4.42455
																																						1.5465	4.43198	1.05034	0		4.43198	5.50437	0	0		1.98795	4.43198
																																						1.5475	4.43542	1.05114	0		4.43542	1.33988	0	0		1.99382	4.43542
																																						1.54849	4.43468	1.05194	0		4.43468	-2.86398	0	0		1.99774	4.43468
																																						1.54948	4.42987	1.05274	0		4.42987	-6.82906	0	0		1.99973	4.42987
																																						1.55121	4.41316	1.05354	0		4.41316	-12.4417	0	0		1.99856	4.41316
																																						1.55243	4.39631	1.05434	0		4.39631	-14.9016	0	0		1.99416	4.39631
																																						1.55366	4.37733	1.05514	0		4.37733	-15.825	0	0		1.98681	4.37733
																																						1.55475	4.36027	1.05594	0		4.36027	-15.3078	0	0		1.97775	4.36027
																																						1.55585	4.34451	1.05674	0		4.34451	-13.6111	0	0		1.96635	4.34451
																																						1.55654	4.33563	1.05754	0		4.33563	-11.988	0	0		1.95792	4.33563
																																						1.55723	4.32801	1.05834	0		4.32801	-10.0227	0	0		1.94856	4.32801
																																						1.55777	4.32314	1.05914	0		4.32314	-8.33105	0	0		1.94078	4.32314
																																						1.5583	4.3192	1.05994	0		4.3192	-6.52211	0	0		1.93245	4.3192
																																						1.55873	4.3167	1.06074	0		4.3167	-4.97607	0	0		1.92522	4.3167
																																						1.55917	4.31487	1.06154	0		4.31487	-3.40171	0	0		1.91763	4.31487
																																						1.5596	4.31392	1.06234	0		4.31392	-1.83001	0	0		1.90967	4.31392
																																						1.55976	4.3137	1.06314	0		4.3137	-1.27596	0	0		1.90677	4.3137
																																						1.55989	4.31358	1.06394	0		4.31358	-0.818105	0	0		1.90432	4.31358
																																						1.55999	4.31353	1.06474	0		4.31353	-0.450179	0	0		1.90232	4.31353
																																						1.56009	4.31351	1.06554	0		4.31351	-0.0847352	0	0		1.9003	4.31351
																																						1.5602	4.31353	1.06634	0		4.31353	0.277922	0	0		1.89825	4.31353
																																						1.5604	4.31367	1.06714	0		4.31367	0.969283	0	0		1.89426	4.31367
																																						1.5606	4.31393	1.06794	0		4.31393	1.64801	0	0		1.89019	4.31393
																																						1.5608	4.31433	1.06874	0		4.31433	2.3117	0	0		1.88604	4.31433
																																						1.561	4.31485	1.06954	0		4.31485	2.95811	0	0		1.88182	4.31485
																																						1.56151	4.31679	1.07034	0		4.31679	4.53686	0	0		1.87056	4.31679
																																						1.56203	4.31951	1.07114	0		4.31951	5.95242	0	0		1.8588	4.31951
																																						1.56255	4.32292	1.07194	0		4.32292	7.17368	0	0		1.84656	4.32292
																																						1.56307	4.3269	1.07274	0		4.3269	8.17366	0	0		1.83382	4.3269
																																						1.56359	4.33134	1.07354	0		4.33134	8.92992	0	0		1.8206	4.33134
																																						1.56463	4.34118	1.07434	0		4.34118	9.64809	0	0		1.79235	4.34118
																																						1.56568	4.35118	1.07514	0		4.35118	9.21942	0	0		1.76215	4.35118
																																						1.56673	4.36013	1.07594	0		4.36013	7.65502	0	0		1.73005	4.36013
																																						1.56778	4.36689	1.07674	0		4.36689	5.05705	0	0		1.69606	4.36689
																																						1.56883	4.37046	1.07754	0		4.37046	1.60973	0	0		1.66024	4.37046
																																						1.56988	4.37007	1.07834	0		4.37007	-2.43652	0	0		1.62262	4.37007
																																						1.57092	4.36526	1.07914	0		4.36526	-6.78577	0	0		1.58323	4.36526
																																						1.572	4.35551	1.07994	0		4.35551	-11.2454	0	0		1.54089	4.35551
																																						1.57308	4.34111	1.08074	0		4.34111	-15.3465	0	0		1.49678	4.34111
																																						1.57416	4.32261	1.08154	0		4.32261	-18.7779	0	0		1.45094	4.32261
																																						1.57524	4.30089	1.08234	0		4.30089	-21.2856	0	0		1.40344	4.30089
																																						1.57632	4.27704	1.08314	0		4.27704	-22.6937	0	0		1.35432	4.27704
																																						1.5774	4.2523	1.08394	0		4.2523	-22.9177	0	0		1.30364	4.2523
																																						1.57894	4.21795	1.08474	0		4.21795	-21.2326	0	0		1.22874	4.21795
																																						1.58048	4.18779	1.08554	0		4.18779	-17.5384	0	0		1.15097	4.18779
																																						1.58202	4.16446	1.08634	0		4.16446	-12.5249	0	0		1.0705	4.16446
																																						1.58329	4.15141	1.08714	0		4.15141	-8.05357	0	0		1.00241	4.15141
																																						1.58456	4.14394	1.08794	0		4.14394	-3.84288	0	0		0.932733	4.14394
																																						1.58553	4.14161	1.08874	0		4.14161	-1.10622	0	0		0.878327	4.14161
																																						1.58615	4.14139	1.08954	0		4.14139	0.312823	0	0		0.843255	4.14139
																																						1.58676	4.14194	1.09034	0		4.14194	1.43307	0	0		0.807864	4.14194
																																						1.58738	4.14309	1.09114	0		4.14309	2.22326	0	0		0.772168	4.14309
																																						1.588	4.14462	1.09194	0		4.14462	2.66043	0	0		0.736181	4.14462
																																						1.58862	4.1463	1.09274	0		4.1463	2.73093	0	0		0.699916	4.1463
																																						1.58946	4.14843	1.09354	0		4.14843	2.23578	0	0		0.650376	4.14843
																																						1.59029	4.14987	1.09434	0		4.14987	1.08023	0	0		0.600386	4.14987
																																						1.59113	4.15008	1.09514	0		4.15008	-0.68477	0	0		0.549979	4.15008
																																						1.59197	4.14858	1.09594	0		4.14858	-2.97965	0	0		0.499192	4.14858
																																						1.59281	4.14497	1.09674	0		4.14497	-5.70071	0	0		0.448059	4.14497
																																						1.59365	4.13895	1.09754	0		4.13895	-8.72522	0	0		0.396616	4.13895
																																						1.59489	4.12517	1.09834	0		4.12517	-13.4763	0	0		0.319833	4.12517
																																						1.59613	4.1055	1.09914	0		4.1055	-18.1295	0	0		0.242564	4.1055
																																						1.59737	4.08034	1.09994	0		4.08034	-22.2355	0	0		0.164925	4.08034
																																						1.59861	4.05062	1.10074	0		4.05062	-25.4071	0	0		0.0870345	4.05062
																																						1.59986	4.01771	1.10154	0		4.01771	-27.3562	0	0		0.00901186	4.01771
																																						1.6011	3.98322	1.10234	0		3.98322	-27.9198	0	0		-0.0690245	3.98322
																																						1.60234	3.94892	1.10314	0		3.94892	-27.0736	0	0		-0.146956	3.94892
																																						1.60406	3.90474	1.10394	0		3.90474	-23.797	0	0		-0.254589	3.90474
																																						1.60578	3.86785	1.10474	0		3.86785	-18.7084	0	0		-0.361478	3.86785
																																						1.60751	3.84062	1.10554	0		3.84062	-12.7943	0	0		-0.467309	3.84062
																																						1.60883	3.82667	1.10634	0		3.82667	-8.39352	0	0		-0.54764	3.82667
																																						1.61015	3.81813	1.10714	0		3.81813	-4.65134	0	0		-0.627027	3.81813
																																						1.61107	3.81481	1.10794	0		3.81481	-2.64798	0	0		-0.681816	3.81481
																																						1.61181	3.81332	1.10874	0		3.81332	-1.48566	0	0		-0.725163	3.81332
																																						1.61255	3.81252	1.10954	0		3.81252	-0.748235	0	0		-0.768122	3.81252
																																						1.61313	3.81218	1.11034	0		3.81218	-0.481531	0	0		-0.801505	3.81218
																																						1.6137	3.81191	1.11114	0		3.81191	-0.491973	0	0		-0.834624	3.81191
																																						1.61428	3.81156	1.11194	0		3.81156	-0.77709	0	0		-0.867468	3.81156
																																						1.61486	3.81096	1.11274	0		3.81096	-1.32888	0	0		-0.900026	3.81096
																																						1.61544	3.80998	1.11354	0		3.80998	-2.13389	0	0		-0.932288	3.80998
																																						1.61661	3.8062	1.11434	0		3.8062	-4.46698	0	0		-0.996836	3.8062
																																						1.61778	3.79922	1.11514	0		3.79922	-7.55323	0	0		-1.06003	3.79922
																																						1.61895	3.78831	1.11594	0		3.78831	-11.1215	0	0		-1.12179	3.78831
																																						1.62013	3.77308	1.11674	0		3.77308	-14.8639	0	0		-1.18202	3.77308
																																						1.6213	3.75351	1.11754	0		3.75351	-18.4625	0	0		-1.24065	3.75351
																																						1.62247	3.72994	1.11834	0		3.72994	-21.6143	0	0		-1.29759	3.72994
																																						1.62457	3.68008	1.11914	0		3.68008	-25.3368	0	0		-1.39512	3.68008
																																						1.62667	3.62566	1.11994	0		3.62566	-25.7955	0	0		-1.48657	3.62566
																																						1.62877	3.57396	1.12074	0		3.57396	-22.7962	0	0		-1.57156	3.57396
																																						1.63087	3.53167	1.12154	0		3.53167	-16.9764	0	0		-1.6497	3.53167
																																						1.63251	3.5084	1.12234	0		3.5084	-11.29	0	0		-1.70574	3.5084
																																						1.63386	3.49648	1.12314	0		3.49648	-6.44285	0	0		-1.74841	3.49648
																																						1.63521	3.49094	1.12394	0		3.49094	-1.88466	0	0		-1.78795	3.49094
																																						1.63621	3.49057	1.12474	0		3.49057	1.07746	0	0		-1.81517	3.49057
																																						1.63721	3.49292	1.12554	3.90639e-10		3.49292	3.54085	3.90639e-10	1.66716e-06		-1.8406	3.49292
																																						1.6382	3.49744	1.12587	0.000143311		3.49744	5.40389	0.000143311	0.89256		-1.86423	3.49744
																																						1.6392	3.5035	1.12621	0.000636615		3.5035	6.59788	0.000636615	2.11412		-1.88602	3.5035
																																						1.6402	3.51039	1.12652	0.00152058		3.51039	7.09093	0.00152058	3.58339		-1.90596	3.51039
																																						1.6412	3.51743	1.12686	0.00310473		3.51743	6.88936	0.00310473	5.60793		-1.92402	3.51743
																																						1.64295	3.52818	1.12724	0.00570686		3.52818	4.99881	0.00570686	8.31719		-1.9512	3.52818
																																						1.64471	3.53421	1.12764	0.00972733		3.53421	1.58934	0.00972733	11.8678		-1.97244	3.53421
																																						1.64528	3.53474	1.12806	0.0156662		3.53474	0.266445	0.0156662	16.4526		-1.97809	3.53474
																																						1.64586	3.53449	1.1285	0.0241416		3.53449	-1.11093	0.0241416	22.3082		-1.9831	3.53449
																																						1.64643	3.53345	1.12895	0.0359146		3.53345	-2.51283	0.0359146	29.7238		-1.98745	3.53345
																																						1.64701	3.53161	1.12942	0.0519179		3.53161	-3.90835	0.0519179	39.0491		-1.99117	3.53161
																																						1.64758	3.52897	1.12989	0.0732921		3.52897	-5.2666	0.0732921	50.7014		-1.99423	3.52897
																																						1.64816	3.52557	1.13038	0.10143		3.52557	-6.55744	0.10143	65.1704		-1.99665	3.52557
																																						1.6495	3.51499	1.13088	0.13803		3.51499	-9.15738	0.13803	83.0187		-1.99975	3.51499
																																						1.65084	3.50146	1.13138	0.185167		3.50146	-10.9182	0.185167	104.877		-1.9993	3.50146
																																						1.65218	3.48626	1.13189	0.245377		3.48626	-11.5926	0.245377	131.43		-1.9953	3.48626
																																						1.65352	3.47094	1.13241	0.32177		3.47094	-11.0349	0.32177	163.393		-1.98775	3.47094
																																						1.65487	3.45737	1.13294	0.418198		3.45737	-9.2313	0.418198	201.478		-1.97667	3.45737
																																						1.65577	3.44988	1.13348	0.539466		3.44988	-7.34887	0.539466	246.334		-1.96723	3.44988
																																						1.65645	3.44547	1.13404	0.691672		3.44547	-5.61178	0.691672	298.476		-1.95906	3.44547
																																						1.65702	3.44276	1.13462	0.882748		3.44276	-3.98802	0.882748	358.188		-1.95161	3.44276
																																						1.65758	3.44101	1.13524	1.12328		3.44101	-2.22327	1.12328	425.362		-1.94354	3.44101
																																						1.65797	3.4404	1.13589	1.42795		3.4404	-0.943901	1.42795	499.254		-1.93766	3.4404
																																						1.65825	3.44027	1.13662	1.818		3.44027	0.0206156	1.818	578.013		-1.93319	3.44027
																																						1.65853	3.44042	1.13742	2.31198		3.44042	1.00663	2.31198	655.757		-1.92857	3.44042
																																						1.65882	3.44084	1.13822	2.86181		3.44084	2.01068	2.86181	717.098		-1.92379	3.44084
																																						1.6591	3.44155	1.13902	3.45204		3.44155	3.02925	3.45204	756.32		-1.91887	3.44155
																																						1.65999	3.44569	1.13982	4.06312		3.44569	6.2903	4.06312	768.887		-1.90237	3.44569
																																						1.66088	3.45272	1.14062	4.67236		3.45272	9.54442	4.67236	751.532		-1.88439	3.45272
																																						1.66176	3.4626	1.14142	5.25513		3.4626	12.6748	5.25513	702.676		-1.86494	3.4626
																																						1.66265	3.47516	1.14222	5.7864		3.47516	15.5679	5.7864	622.973		-1.84404	3.47516
																																						1.66354	3.49016	1.14302	6.24264		3.49016	18.1189	6.24264	515.464		-1.82169	3.49016
																																						1.66514	3.5219	1.14382	6.60357		3.5219	21.5699	6.60357	385.2		-1.77812	3.5219
																																						1.66673	3.55779	1.14462	6.8535		3.55779	23.27	6.8535	238.596		-1.7301	3.55779
																																						1.66832	3.59493	1.14533	6.97447		3.59493	23.0532	6.97447	99.5933		-1.67775	3.59493
																																						1.66974	3.62649	1.14578	6.99923		3.62649	21.3342	6.99923	10.9841		-1.62749	3.62649
																																						1.67069	3.64591	1.14623	6.98439		3.64591	19.4759	6.98439	-77.1734		-1.59204	3.64591
																																						1.67164	3.66332	1.14664	6.9361		3.66332	17.1805	6.9361	-156.875		-1.55517	3.66332
																																						1.67238	3.67518	1.14717	6.82775		3.67518	15.1863	6.82775	-254.934		-1.52581	3.67518
																																						1.67311	3.68554	1.14779	6.63377		3.68554	13.0745	6.63377	-364.24		-1.49563	3.68554
																																						1.67384	3.69433	1.14851	6.33043		3.69433	10.9155	6.33043	-476.885		-1.46467	3.69433
																																						1.67418	3.69777	1.14931	5.90615		3.69777	9.92837	5.90615	-581.836		-1.4502	3.69777
																																						1.67452	3.70085	1.15011	5.40756		3.70085	8.95656	5.40756	-662.405		-1.43556	3.70085
																																						1.67485	3.70361	1.15091	4.85513		3.70361	8.00774	4.85513	-716.29		-1.42077	3.70361
																																						1.67531	3.70694	1.15171	4.27085		3.70694	6.75264	4.27085	-741.946		-1.40032	3.70694
																																						1.67577	3.70976	1.15251	3.67765		3.70976	5.56047	3.67765	-738.564		-1.37957	3.70976
																																						1.67623	3.71206	1.15331	3.09865		3.71206	4.44859	3.09865	-706.538		-1.35854	3.71206
																																						1.67669	3.71387	1.15411	2.55592		3.71387	3.43278	2.55592	-648.226		-1.33723	3.71387
																																						1.67745	3.71593	1.15491	2.06867		3.71593	1.99809	2.06867	-568.371		-1.30135	3.71593
																																						1.67821	3.71702	1.15571	1.6515		3.71702	0.919616	1.6515	-473.681		-1.26474	3.71702
																																						1.67882	3.71739	1.15651	1.3133		3.71739	0.341502	1.3133	-371.544		-1.23467	3.71739
																																						1.67943	3.7175	1.15731	1.0574		3.7175	0.0429876	1.0574	-268.396		-1.20414	3.7175
																																						1.68005	3.7175	1.15811	0.882846		3.7175	0.0347302	0.882846	-168.38		-1.17317	3.7175
																																						1.68066	3.7176	1.15891	0.786509		3.7176	0.32099	0.786509	-72.8389		-1.14176	3.7176
																																						1.68127	3.71796	1.1595	0.763661		3.71796	0.899476	0.763661	-4.82343		-1.10992	3.71796
																																						1.68225	3.71951	1.16009	0.780568		3.71951	2.40386	0.780568	62.1593		-1.05827	3.71951
																																						1.68323	3.72286	1.16063	0.830927		3.72286	4.55797	0.830927	123.65		-1.00563	3.72286
																																						1.68421	3.7286	1.16128	0.935419		3.7286	7.25213	0.935419	197.995		-0.952029	3.7286
																																						1.68519	3.73717	1.16199	1.10546		3.73717	10.3431	1.10546	280.357		-0.897532	3.73717
																																						1.68616	3.7489	1.16275	1.34942		3.7489	13.6618	1.34942	367.685		-0.842187	3.7489
																																						1.68714	3.76391	1.16355	1.67975		3.76391	17.0227	1.67975	457.682		-0.786048	3.76391
																																						1.68858	3.79171	1.16435	2.07927		3.79171	21.6254	2.07927	540.21		-0.70242	3.79171
																																						1.69001	3.82553	1.16515	2.53992		3.82553	25.33	2.53992	610.068		-0.617367	3.82553
																																						1.69145	3.86373	1.16595	3.04956		3.86373	27.6555	3.04956	662.302		-0.531061	3.86373
																																						1.69288	3.90408	1.16675	3.59238		3.90408	28.2827	3.59238	692.667		-0.443677	3.90408
																																						1.69431	3.94401	1.16755	4.14949		3.94401	27.1002	4.14949	697.804		-0.355392	3.94401
																																						1.69575	3.98101	1.16835	4.69976		3.98101	24.2259	4.69976	675.448		-0.266386	3.98101
																																						1.69718	4.01285	1.16915	5.22084		4.01285	19.9981	5.22084	624.831		-0.17684	4.01285
																																						1.69928	4.04712	1.16995	5.69048		4.04712	12.4684	5.69048	547.068		-0.0454586	4.04712
																																						1.70068	4.06104	1.17075	6.08813		4.06104	7.44513	6.08813	445.209		0.0426035	4.06104
																																						1.70208	4.06838	1.17155	6.39635		4.06838	3.15155	6.39635	323.936		0.130583	4.06838
																																						1.70299	4.07022	1.17235	6.60181		4.07022	1.01244	6.60181	189.097		0.18776	4.07022
																																						1.70328	4.07042	1.17305	6.69076		4.07042	0.46924	6.69076	64.9038		0.205825	4.07042
																																						1.70357	4.07048	1.17345	6.70232		4.07048	-0.00538717	6.70232	-7.66139		0.223873	4.07048
																																						1.70386	4.07042	1.17385	6.68465		4.07042	-0.408935	6.68465	-79.7925		0.241903	4.07042
																																						1.70415	4.07026	1.17429	6.63356		4.07026	-0.739098	6.63356	-155.796		0.259913	4.07026
																																						1.70444	4.07	1.17483	6.52348		4.07	-0.994037	6.52348	-247.871		0.277901	4.07
																																						1.70496	4.06941	1.17548	6.33095		4.06941	-1.25924	6.33095	-349.5		0.310096	4.06941
																																						1.70547	4.06874	1.17621	6.03448		4.06874	-1.27446	6.03448	-453.398		0.34221	4.06874
																																						1.70599	4.06813	1.17701	5.6333		4.06813	-1.03978	5.6333	-547.767		0.374232	4.06813
																																						1.70651	4.06771	1.17781	5.16526		4.06771	-0.559968	5.16526	-620.337		0.406156	4.06771
																																						1.70703	4.06759	1.17861	4.6486		4.06759	0.155681	4.6486	-669.208		0.437972	4.06759
																																						1.70786	4.06835	1.17941	4.10276		4.06835	1.76423	4.10276	-693.257		0.488852	4.06835
																																						1.70869	4.07066	1.18021	3.54771		4.07066	3.86704	3.54771	-692.219		0.539398	4.07066
																																						1.70952	4.07489	1.18101	3.0032		4.07489	6.36098	3.0032	-667.11		0.589575	4.07489
																																						1.71036	4.08132	1.18181	2.4874		4.08132	9.12326	2.4874	-620.794		0.639348	4.08132
																																						1.71119	4.09012	1.18261	2.01535		4.09012	12.0171	2.01535	-558.236		0.688685	4.09012
																																						1.71202	4.10133	1.18341	1.59743		4.10133	14.8978	1.59743	-486.126		0.73755	4.10133
																																						1.7134	4.12487	1.18421	1.23829		4.12487	19.2385	1.23829	-411.948		0.817092	4.12487
																																						1.71477	4.15374	1.185	0.939791		4.15374	22.5417	0.939791	-343.576		0.895112	4.15374
																																						1.71614	4.18616	1.18572	0.714402		4.18616	24.3247	0.714402	-291.158		0.971464	4.18616
																																						1.71752	4.2198	1.18637	0.536773		4.2198	24.2954	0.536773	-253.439		1.04601	4.2198
																																						1.71889	4.2521	1.18699	0.388108		4.2521	22.3963	0.388108	-228.813		1.1186	4.2521
																																						1.72027	4.28059	1.18759	0.255049		4.28059	18.8167	0.255049	-216.692		1.18911	4.28059
																																						1.72164	4.30322	1.18818	0.126238		4.30322	13.9691	0.126238	-217.87		1.2574	4.30322
																																						1.72321	4.32024	1.18836	0.0863079		4.32024	7.62641	0.0863079	-221.266		1.3325	4.32024
																																						1.72436	4.32632	1.18854	0.0456183		4.32632	3.01211	0.0456183	-226.235		1.38535	4.32632
																																						1.7255	4.32734	1.18863	0.0254189		4.32734	-1.14014	0.0254189	-229.266		1.4364	4.32734
																																						1.72665	4.32406	1.18872	0.00493221		4.32406	-4.47541	0.00493221	-232.717		1.48559	4.32406
																																						1.72759	4.31888	1.18874	-3.29403e-12		4.31888	-6.39621	-3.29403e-12	-233.604		1.52455	4.31888
																																						1.72853	4.31229	1.18874	0		4.31229	-7.46223	0	0		1.56218	4.31229
																																						1.72948	4.30512	1.18954	0		4.30512	-7.62003	0	0		1.59843	4.30512
																																						1.73042	4.29822	1.19034	0		4.29822	-6.87337	0	0		1.63329	4.29822
																																						1.73136	4.29242	1.19114	0		4.29242	-5.28386	0	0		1.66672	4.29242
																																						1.73303	4.28703	1.19194	0		4.28703	-0.768829	0	0		1.7224	4.28703
																																						1.73365	4.28719	1.19274	0		4.28719	1.28378	0	0		1.74178	4.28719
																																						1.73426	4.28865	1.19354	0		4.28865	3.44944	0	0		1.76051	4.28865
																																						1.73488	4.29146	1.19434	0		4.29146	5.66321	0	0		1.77858	4.29146
																																						1.7355	4.29564	1.19514	0		4.29564	7.8585	0	0		1.79598	4.29564
																																						1.73611	4.30114	1.19594	0		4.30114	9.96891	0	0		1.8127	4.30114
																																						1.73673	4.30791	1.19674	0		4.30791	11.9302	0	0		1.82874	4.30791
																																						1.73804	4.32575	1.19754	0		4.32575	15.3323	0	0		1.86038	4.32575
																																						1.73934	4.34716	1.19834	0		4.34716	17.3486	0	0		1.88889	4.34716
																																						1.74064	4.37016	1.19914	0		4.37016	17.67	0	0		1.91423	4.37016
																																						1.74169	4.38823	1.19994	0		4.38823	16.6117	0	0		1.93226	4.38823
																																						1.74274	4.40461	1.20074	0		4.40461	14.4405	0	0		1.9482	4.40461
																																						1.74379	4.4182	1.20154	0		4.4182	11.3032	0	0		1.96203	4.4182
																																						1.74484	4.4281	1.20234	0		4.4281	7.42212	0	0		1.97373	4.4281
																																						1.74588	4.43366	1.20314	0		4.43366	3.07894	0	0		1.98329	4.43366
																																						1.74671	4.43475	1.20394	0		4.43475	-0.48674	0	0		1.98935	4.43475
																																						1.74755	4.43289	1.20474	0		4.43289	-3.97392	0	0		1.99406	4.43289
																																						1.74838	4.42823	1.20554	0		4.42823	-7.21951	0	0		1.9974	4.42823
																																						1.74921	4.42102	1.20634	0		4.42102	-10.0736	0	0		1.99938	4.42102
																																						1.75004	4.41165	1.20714	0		4.41165	-12.4058	0	0		2	4.41165
																																						1.75114	4.39675	1.20794	0		4.39675	-14.5232	0	0		1.99872	4.39675
																																						1.75224	4.38019	1.20874	0		4.38019	-15.3955	0	0		1.99505	4.38019
																																						1.75334	4.36337	1.20954	0		4.36337	-14.9741	0	0		1.989	4.36337
																																						1.75444	4.34767	1.21034	0		4.34767	-13.3264	0	0		1.98057	4.34767
																																						1.75554	4.33438	1.21114	0		4.33438	-10.629	0	0		1.96978	4.33438
																																						1.75694	4.32249	1.21194	0		4.32249	-6.09499	0	0		1.95261	4.32249
																																						1.75809	4.31785	1.21274	0		4.31785	-1.94597	0	0		1.93576	4.31785
																																						1.75889	4.31746	1.21354	0		4.31746	0.930375	0	0		1.92251	4.31746
																																						1.75969	4.3193	1.21434	0		4.3193	3.62251	0	0		1.90804	4.3193
																																						1.76049	4.32318	1.21514	0		4.32318	5.99385	0	0		1.89236	4.32318
																																						1.76129	4.32878	1.21594	0		4.32878	7.92218	0	0		1.87549	4.32878
																																						1.76209	4.33571	1.21674	0		4.33571	9.30588	0	0		1.85743	4.33571
																																						1.76289	4.34351	1.21754	0		4.34351	10.0693	0	0		1.8382	4.34351
																																						1.76409	4.35569	1.21834	0		4.35569	9.95856	0	0		1.80719	4.35569
																																						1.76529	4.36682	1.21914	0		4.36682	8.33412	0	0		1.77361	4.36682
																																						1.76649	4.37515	1.21994	0		4.37515	5.33331	0	0		1.73752	4.37515
																																						1.76769	4.37918	1.22074	0		4.37918	1.23533	0	0		1.69895	4.37918
																																						1.76889	4.37782	1.22154	0		4.37782	-3.56979	0	0		1.65797	4.37782
																																						1.77009	4.3705	1.22234	0		4.3705	-8.62209	0	0		1.61463	4.3705
																																						1.77129	4.3572	1.22314	0		4.3572	-13.4392	0	0		1.569	4.3572
																																						1.77281	4.33275	1.22394	0		4.33275	-18.4932	0	0		1.50809	4.33275
																																						1.77433	4.30193	1.22474	0		4.30193	-21.7058	0	0		1.44375	4.30193
																																						1.77585	4.26793	1.22554	0		4.26793	-22.6401	0	0		1.37613	4.26793
																																						1.77736	4.23433	1.22634	0		4.23433	-21.2343	0	0		1.30538	4.23433
																																						1.77888	4.20447	1.22714	0		4.20447	-17.8058	0	0		1.23166	4.20447
																																						1.7804	4.18098	1.22794	0		4.18098	-12.9922	0	0		1.15514	4.18098
																																						1.78192	4.16534	1.22874	0		4.16534	-7.643	0	0		1.07599	4.16534
																																						1.78344	4.15764	1.22954	0		4.15764	-2.67873	0	0		0.994396	4.15764
																																						1.78495	4.15665	1.23034	0		4.15665	1.05679	0	0		0.910541	4.15665
																																						1.78647	4.15998	1.23114	0		4.15998	2.92972	0	0		0.824616	4.15998
																																						1.78759	4.16335	1.23194	0		4.16335	2.91904	0	0		0.760377	4.16335
																																						1.7887	4.16604	1.23274	0		4.16604	1.71468	0	0		0.695207	4.16604
																																						1.78981	4.16675	1.23354	0		4.16675	-0.593773	0	0		0.629186	4.16675
																																						1.79093	4.16437	1.23434	0		4.16437	-3.82478	0	0		0.562395	4.16437
																																						1.79204	4.15799	1.23514	0		4.15799	-7.72089	0	0		0.494916	4.15799
																																						1.79315	4.14704	1.23594	0		4.14704	-11.9717	0	0		0.426831	4.14704
																																						1.79427	4.13131	1.23674	0		4.13131	-16.241	0	0		0.358223	4.13131
																																						1.79583	4.10153	1.23754	0		4.10153	-21.6332	0	0		0.261165	4.10153
																																						1.7974	4.06434	1.23834	0		4.06434	-25.5973	0	0		0.163476	4.06434
																																						1.79896	4.02245	1.23914	0		4.02245	-27.5622	0	0		0.0653931	4.02245
																																						1.80052	3.97925	1.23994	0		3.97925	-27.2825	0	0		-0.0328478	3.97925
																																						1.80209	3.93821	1.24074	0		3.93821	-24.868	0	0		-0.131009	3.93821
																																						1.80365	3.90236	1.24154	0		3.90236	-20.755	0	0		-0.228855	3.90236
																																						1.80521	3.87385	1.24234	0		3.87385	-15.6274	0	0		-0.326148	3.87385
																																						1.80678	3.85364	1.24314	0		3.85364	-10.3034	0	0		-0.422654	3.85364
																																						1.80834	3.84136	1.24394	0		3.84136	-5.60696	0	0		-0.518141	3.84136
																																						1.80997	3.83532	1.24474	0		3.83532	-2.13261	0	0		-0.616525	3.83532
																																						1.81117	3.83367	1.24554	0		3.83367	-0.833352	0	0		-0.687439	3.83367
																																						1.8121	3.83305	1.24634	0		3.83305	-0.628561	0	0		-0.742084	3.83305
																																						1.81303	3.83228	1.24714	0		3.83228	-1.13851	0	0		-0.796094	3.83228
																																						1.81396	3.83072	1.24794	0		3.83072	-2.32823	0	0		-0.849423	3.83072
																																						1.81489	3.82776	1.24874	0		3.82776	-4.12663	0	0		-0.902025	3.82776
																																						1.81582	3.82287	1.24954	0		3.82287	-6.4307	0	0		-0.953855	3.82287
																																						1.81676	3.81566	1.25034	0		3.81566	-9.11181	0	0		-1.00487	3.81566
																																						1.81769	3.80583	1.25114	0		3.80583	-12.0231	0	0		-1.05502	3.80583
																																						1.81923	3.7834	1.25194	0		3.7834	-16.9422	0	0		-1.13631	3.7834
																																						1.82078	3.75366	1.25274	0		3.75366	-21.3413	0	0		-1.21492	3.75366
																																						1.82233	3.71793	1.25354	0		3.71793	-24.581	0	0		-1.29066	3.71793
																																						1.82387	3.6784	1.25434	0		3.6784	-26.1928	0	0		-1.36335	3.6784
																																						1.82542	3.63782	1.25514	0		3.63782	-25.9365	0	0		-1.43282	3.63782
																																						1.82697	3.5991	1.25594	0		3.5991	-23.8227	0	0		-1.49891	3.5991
																																						1.82852	3.56495	1.25674	0		3.56495	-20.103	0	0		-1.56146	3.56495
																																						1.8307	3.52846	1.25754	0		3.52846	-13.0039	0	0		-1.64334	3.52846
																																						1.83221	3.51283	1.25834	0		3.51283	-7.61078	0	0		-1.6957	3.51283
																																						1.83372	3.50519	1.25914	0		3.50519	-2.52304	0	0		-1.74422	3.50519
																																						1.83476	3.50419	1.25994	0		3.50419	0.478691	0	0		-1.775	3.50419
																																						1.83579	3.50601	1.26074	0		3.50601	2.93936	0	0		-1.80391	3.50601
																																						1.83682	3.51003	1.26154	0		3.51003	4.75094	0	0		-1.83093	3.51003
																																						1.83785	3.51555	1.26234	0		3.51555	5.84359	0	0		-1.85603	3.51555
																																						1.83888	3.52181	1.26314	0		3.52181	6.18914	0	0		-1.87918	3.52181
																																						1.84016	3.52947	1.26394	0		3.52947	5.60475	0	0		-1.90513	3.52947
																																						1.84143	3.53573	1.26474	0		3.53573	4.0139	0	0		-1.92802	3.53573
																																						1.84271	3.53942	1.26554	0		3.53942	1.62423	0	0		-1.9478	3.53942
																																						1.84369	3.53995	1.26634	0		3.53995	-0.586596	0	0		-1.96089	3.53995
																																						1.84468	3.53821	1.26714	0		3.53821	-2.96162	0	0		-1.97212	3.53821
																																						1.84566	3.53412	1.26794	0		3.53412	-5.34826	0	0		-1.98146	3.53412
																																						1.84665	3.52773	1.26874	0		3.52773	-7.59327	0	0		-1.98891	3.52773
																																						1.84763	3.51927	1.26954	0		3.51927	-9.55056	0	0		-1.99446	3.51927
																																						1.84861	3.50908	1.27034	0		3.50908	-11.089	0	0		-1.9981	3.50908
																																						1.85	3.49269	1.27114	0		3.49269	-12.3392	0	0		-2	3.49269
																																								1.27194	0				0	0
																																								1.27274	0				0	0
																																								1.27354	0				0	0
																																								1.27434	0				0	0
																																								1.27514	0				0	0
																																								1.27594	0				0	0
																																								1.27674	0				0	0
																																								1.27754	0				0	0
																																								1.27834	0				0	0
																																								1.27914	0				0	0
																																								1.27994	0				0	0
																																								1.28074	0				0	0
																																								1.28154	0				0	0
																																								1.28234	0				0	0
																																								1.28314	0				0	0
																																								1.28394	0				0	0
																																								1.28474	0				0	0
																																								1.28554	0				0	0
																																								1.28634	0				0	0
																																								1.28714	0				0	0
																																								1.28794	0				0	0
																																								1.28874	0				0	0
																																								1.28954	0				0	0
																																								1.29034	0				0	0
																																								1.29114	0				0	0
																																								1.29194	0				0	0
																																								1.29274	0				0	0
																																								1.29354	0				0	0
																																								1.29434	0				0	0
																																								1.29514	0				0	0
																																								1.29594	0				0	0
																																								1.29674	0				0	0
																																								1.29754	0				0	0
																																								1.29834	0				0	0
																																								1.29914	0				0	0
																																								1.29994	0				0	0
																																								1.30074	0				0	0
																																								1.30154	0				0	0
																																								1.30234	0				0	0
																																								1.30314	0				0	0
																																								1.30394	0				0	0
																																								1.30474	0				0	0
																																								1.30554	0				0	0
																																								1.30634	0				0	0
																																								1.30714	0				0	0
																																								1.30794	0				0	0
																																								1.30874	0				0	0
																																								1.30954	0				0	0
																																								1.31034	0				0	0
																																								1.31114	0				0	0
																																								1.31194	0				0	0
																																								1.31274	0				0	0
																																								1.31354	0				0	0
																																								1.31434	0				0	0
																																								1.31514	0				0	0
																																								1.31594	0				0	0
																																								1.31674	0				0	0
																																								1.31754	0				0	0
																																								1.31834	0				0	0
																																								1.31914	0				0	0
																																								1.31994	0				0	0
																																								1.32074	0				0	0
																																								1.32154	0				0	0
																																								1.32234	0				0	0
																																								1.32314	0				0	0
																																								1.32394	0				0	0
																																								1.32474	0				0	0
																																								1.32554	3.90758e-10				3.90758e-10	1.66766e-06
																																								1.32587	0.00014331				0.00014331	0.892561
																																								1.32621	0.000636609				0.000636609	2.11412
																																								1.32652	0.00152061				0.00152061	3.58346
																																								1.32686	0.00310478				0.00310478	5.608
																																								1.32724	0.00570709				0.00570709	8.31742
																																								1.32764	0.00972785				0.00972785	11.8682
																																								1.32806	0.0156668				0.0156668	16.4531
																																								1.3285	0.0241424				0.0241424	22.3088
																																								1.32895	0.0359156				0.0359156	29.7244
																																								1.32942	0.0519193				0.0519193	39.0498
																																								1.32989	0.0732939				0.0732939	50.7023
																																								1.33038	0.101432				0.101432	65.1716
																																								1.33088	0.138033				0.138033	83.0202
																																								1.33138	0.185171				0.185171	104.879
																																								1.33189	0.245382				0.245382	131.432
																																								1.33241	0.321776				0.321776	163.395
																																								1.33294	0.418206				0.418206	201.481
																																								1.33348	0.539476				0.539476	246.338
																																								1.33404	0.691685				0.691685	298.481
																																								1.33462	0.882764				0.882764	358.193
																																								1.33524	1.1233				1.1233	425.367
																																								1.33589	1.42798				1.42798	499.26
																																								1.33662	1.81803				1.81803	578.019
																																								1.33742	2.31202				2.31202	655.762
																																								1.33822	2.86185				2.86185	717.102
																																								1.33902	3.45208				3.45208	756.322
																																								1.33982	4.06316				4.06316	768.887
																																								1.34062	4.6724				4.6724	751.529
																																								1.34142	5.25517				5.25517	702.671
																																								1.34222	5.78644				5.78644	622.966
																																								1.34302	6.24267				6.24267	515.455
																																								1.34382	6.60359				6.60359	385.19
																																								1.34462	6.85352				6.85352	238.585
																																								1.34533	6.97447				6.97447	99.5834
																																								1.34578	6.99923				6.99923	10.9771
																																								1.34623	6.98439				6.98439	-77.1775
																																								1.34664	6.93609				6.93609	-156.88
																																								1.34717	6.82774				6.82774	-254.94
																																								1.34779	6.63376				6.63376	-364.247
																																								1.34851	6.33041				6.33041	-476.892
																																								1.34931	5.90612				5.90612	-581.841
																																								1.35011	5.40753				5.40753	-662.409
																																								1.35091	4.8551				4.8551	-716.292
																																								1.35171	4.27082				4.27082	-741.946
																																								1.35251	3.67761				3.67761	-738.563
																																								1.35331	3.09862				3.09862	-706.536
																																								1.35411	2.55589				2.55589	-648.222
																																								1.35491	2.06865				2.06865	-568.366
																																								1.35571	1.65147				1.65147	-473.675
																																								1.35651	1.31328				1.31328	-371.538
																																								1.35731	1.05738				1.05738	-268.39
																																								1.35811	0.882838				0.882838	-168.375
																																								1.35891	0.786506				0.786506	-72.8336
																																								1.3595	0.763661				0.763661	-4.82004
																																								1.36009	0.780569				0.780569	62.1609
																																								1.36063	0.830929				0.830929	123.652
																																								1.36128	0.935423				0.935423	197.997
																																								1.36199	1.10547				1.10547	280.36
																																								1.36275	1.34943				1.34943	367.688
																																								1.36355	1.67976				1.67976	457.684
																																								1.36435	2.07928				2.07928	540.212
																																								1.36515	2.53993				2.53993	610.069
																																								1.36595	3.04958				3.04958	662.303
																																								1.36675	3.59239				3.59239	692.668
																																								1.36755	4.1495				4.1495	697.804
																																								1.36835	4.69978				4.69978	675.447
																																								1.36915	5.22085				5.22085	624.83
																																								1.36995	5.69049				5.69049	547.065
																																								1.37075	6.08814				6.08814	445.206
																																								1.37155	6.39635				6.39635	323.932
																																								1.37235	6.60182				6.60182	189.094
																																								1.37305	6.69076				6.69076	64.9007
																																								1.37345	6.70232				6.70232	-7.66328
																																								1.37385	6.68464				6.68464	-79.7933
																																								1.37429	6.63356				6.63356	-155.797
																																								1.37483	6.52348				6.52348	-247.872
																																								1.37548	6.33095				6.33095	-349.501
																																								1.37621	6.03447				6.03447	-453.4
																																								1.37701	5.63329				5.63329	-547.768
																																								1.37781	5.16526				5.16526	-620.338
																																								1.37861	4.6486				4.6486	-669.208
																																								1.37941	4.10275				4.10275	-693.257
																																								1.38021	3.54771				3.54771	-692.219
																																								1.38101	3.00319				3.00319	-667.11
																																								1.38181	2.48739				2.48739	-620.794
																																								1.38261	2.01535				2.01535	-558.235
																																								1.38341	1.59743				1.59743	-486.126
																																								1.38421	1.23828				1.23828	-411.947
																																								1.385	0.939788				0.939788	-343.576
																																								1.38572	0.714399				0.714399	-291.157
																																								1.38637	0.536772				0.536772	-253.439
																																								1.38699	0.388106				0.388106	-228.813
																																								1.38759	0.255047				0.255047	-216.692
																																								1.38818	0.126236				0.126236	-217.871
																																								1.38836	0.0863063				0.0863063	-221.267
																																								1.38854	0.0456167				0.0456167	-226.236
																																								1.38863	0.0254174				0.0254174	-229.267
																																								1.38872	0.00493075				0.00493075	-232.717
																																								1.38874	-1.93589e-14				-1.93589e-14	-233.604
																																								1.38874	0				0	0
																																								1.38954	0				0	0
																																								1.39034	0				0	0
																																								1.39114	0				0	0
																																								1.39194	0				0	0
																																								1.39274	0				0	0
																																								1.39354	0				0	0
																																								1.39434	0				0	0
																																								1.39514	0				0	0
																																								1.39594	0				0	0
																																								1.39674	0				0	0
																																								1.39754	0				0	0
																																								1.39834	0				0	0
																																								1.39914	0				0	0
																																								1.39994	0				0	0
																																								1.40074	0				0	0
																																								1.40154	0				0	0
																																								1.40234	0				0	0
																																								1.40314	0				0	0
																																								1.40394	0				0	0
																																								1.40474	0				0	0
																																								1.40554	0				0	0
																																								1.40634	0				0	0
																																								1.40714	0				0	0
																																								1.40794	0				0	0
																																								1.40874	0				0	0
																																								1.40954	0				0	0
																																								1.41034	0				0	0
																																								1.41114	0				0	0
																																								1.41194	0				0	0
																																								1.41274	0				0	0
																																								1.41354	0				0	0
																																								1.41434	0				0	0
																																								1.41514	0				0	0
																																								1.41594	0				0	0
																																								1.41674	0				0	0
																																								1.41754	0				0	0
																																								1.41834	0				0	0
																																								1.41914	0				0	0
																																								1.41994	0				0	0
																																								1.42074	0				0	0
																																								1.42154	0				0	0
																																								1.42234	0				0	0
																																								1.42314	0				0	0
																																								1.42394	0				0	0
																																								1.42474	0				0	0
																																								1.42554	0				0	0
																																								1.42634	0				0	0
																																								1.42714	0				0	0
																																								1.42794	0				0	0
																																								1.42874	0				0	0
																																								1.42954	0				0	0
																																								1.43034	0				0	0
																																								1.43114	0				0	0
																																								1.43194	0				0	0
																																								1.43274	0				0	0
																																								1.43354	0				0	0
																																								1.43434	0				0	0
																																								1.43514	0				0	0
																																								1.43594	0				0	0
																																								1.43674	0				0	0
																																								1.43754	0				0	0
																																								1.43834	0				0	0
																																								1.43914	0				0	0
																																								1.43994	0				0	0
																																								1.44074	0				0	0
																																								1.44154	0				0	0
																																								1.44234	0				0	0
																																								1.44314	0				0	0
																																								1.44394	0				0	0
																																								1.44474	0				0	0
																																								1.44554	0				0	0
																																								1.44634	0				0	0
																																								1.44714	0				0	0
																																								1.44794	0				0	0
																																								1.44874	0				0	0
																																								1.44954	0				0	0
																																								1.45034	0				0	0
																																								1.45114	0				0	0
																																								1.45194	0				0	0
																																								1.45274	0				0	0
																																								1.45354	0				0	0
																																								1.45434	0				0	0
																																								1.45514	0				0	0
																																								1.45594	0				0	0
																																								1.45674	0				0	0
																																								1.45754	0				0	0
																																								1.45834	0				0	0
																																								1.45914	0				0	0
																																								1.45994	0				0	0
																																								1.46074	0				0	0
																																								1.46154	0				0	0
																																								1.46234	0				0	0
																																								1.46314	0				0	0
																																								1.46394	0				0	0
																																								1.46474	0				0	0
																																								1.46554	0				0	0
																																								1.46634	0				0	0
																																								1.46714	0				0	0
																																								1.46794	0				0	0
																																								1.46874	0				0	0
																																								1.46954	0				0	0
																																								1.47034	0				0	0
																																								1.47114	0				0	0
																																								1.47194	0				0	0
																																								1.47274	0				0	0
																																								1.47354	0				0	0
[truncated: 513 more rows]
[truncated: 2 more columns]

## Sheet: Figure 3
Fig. 3a													3h																						3i
		FEM* (N)											fi = 5 hz		FEM* (N)											5 hz				30 hz					Waveform design	Max. kinetic energy (mJ)	ε/εsine
		0.193522	0.241903	0.290283	0.338664	0.387044	0.435425	0.483805	0.532186	0.580566	0.628947				0.193522	0.241903	0.290283	0.338664	0.387044	0.435425	0.483805	0.532186	0.580566	0.628947		NC-EsMV		C-EsMV		NC-EsMV		C-EsMV			Rectangular	0.1672	0.515424
FMM* (N)	0.460211	2.22315	1.97446	1.83285	1.67108	1.82981	1.57822	1.61303	1.54937	6.01531	5.78103		FMM* (N)	0.460211	0.5	0.5	0.5	0.5	0.5	0.5	0.5	0.5	1	1		t (s)	z (mm)	t (s)	z (mm)	t (s)	z (mm)	t (s)	z (mm)		Sine	0.162706	1
	0.404256	2.00543	2.52248	1.75012	1.91064	1.56592	1.86334	6.37375	6.11589	5.74259	5.46416			0.404256	0.5	0.5	0.5	0.5	0.5	0.5	1	1	1	1		0	4.09091	0	3.52091	0	4.09091	0	3.52091		Triangular	0.160146	1.48485
	0.346284	2.31982	2.05505	2.03344	1.84956	2.08381	6.45018	5.94273	5.64225	5.2374	4.98186			0.346284	0.5	0.5	0.5	0.5	0.5	1	1	1	1	1		4.08186e-05	4.09091	0.000116982	3.52091	1.66641e-05	4.09091	4.77271e-05	3.52092		Pseudo Gaussian	0.117602	64.4404
	0.286895	1.87106	1.93845	1.70141	6.79471	6.26539	5.8279	5.30746	5.03297	4.65085	4.3672			0.286895	0.5	0.5	1	1	1	1	1	1	1	1		8.16371e-05	4.09091	0.000701893	3.52085	3.33282e-05	4.09091	0.00018106	3.52104
	0.227026	2.2356	7.39877	6.61721	6.02516	5.48519	5.08128	4.67246	4.29476	4.02688	3.75453			0.227026	0.5	1	1	1	1	1	1	1	1	1		0.000122456	4.09091	0.00129096	3.52056	4.99923e-05	4.09091	0.000314394	3.52131
	0.168091	7.33541	6.35789	5.65932	5.11481	4.59237	4.20359	3.81333	3.44627	3.18407	2.92238			0.168091	1	1	1	1	1	1	1	1	1	1		0.000301402	4.0909	0.00188003	3.51986	0.000122777	4.09091	0.000447727	3.52169
	0.112188	5.94322	5.14051	4.50214	3.88516	3.49062	3.0999	2.73912	2.47743	2.22201	1.99474			0.112188	1	1	1	1	1	1	1	1	1	1		0.000480349	4.09089	0.00251399	3.51844	0.000195561	4.0909	0.00058106	3.52218
	0.0624091	4.28844	3.5441	2.92799	2.45862	2.08862	1.77963	1.55166	1.36635	1.21059	1.1057			0.0624091	1	1	1	1	1	1	1	1	1	1		0.000659295	4.09087	0.00321371	3.51583	0.000268346	4.09089	0.000714394	3.52277
	0.0233112	2.04262	1.54035	1.26041	0.984263	0.778345	0.654487	0.568838	0.502755	0.448417	0.409032			0.0233112	1	1	1	0.5	0.5	0.5	0.5	0.5	0.5	0.5		0.000838241	4.09083	0.00397639	3.51145	0.00034113	4.09088	0.000847727	3.52344
	0.00168191	0.312067	0.247098	0.20473	0.174636	0.152273	0.135007	0.121146	0.109919	0.100568	0.0926742			0.00168191	0.5	0.5	0.5	0.5	0.5	0.5	0.5	0.5	0.5	0.5		0.00135115	4.09057	0.00477639	3.50483	0.000587493	4.09074	0.00098106	3.52417
																										0.00186406	4.09005	0.00557639	3.49587	0.000833855	4.09044	0.00111439	3.52496
													fi = 30 hz	FEM* (N)												0.00237697	4.08917	0.00637639	3.48437	0.00108022	4.08991	0.00124773	3.52579
															0.193522	0.241903	0.290283	0.338664	0.387044	0.435425	0.483805	0.532186	0.580566	0.628947		0.00288988	4.08785	0.00717639	3.4702	0.00132658	4.08909	0.00138106	3.52665
3e													FMM* (N)	0.460211	0.5	0.5	1	1	1	1	1	1	1	1		0.00353126	4.08546	0.00797639	3.45333	0.00171479	4.08704	0.00151439	3.52751
														0.404256	0.5	0.5	1	1	1	1	1	1	1	1		0.00417264	4.08213	0.00877639	3.43377	0.002103	4.08388	0.00164773	3.52838
	Maximum amplitude (mm)	Maximum kinetic energy (mJ)												0.346284	0.5	1	1	1	1	1	1	1	1	1		0.00481402	4.07773	0.00957639	3.41163	0.00249121	4.07937	0.00178106	3.52923
α (Case I)	0.513	0.000412193												0.286895	1	1	1	1	1	1	1	1	1	1		0.0054554	4.07221	0.0103764	3.38708	0.00287942	4.07331	0.00191439	3.53006
β (Case II)	7.252	0.23422												0.227026	1	1	1	1	1	1	1	1	1	1		0.00609679	4.0655	0.0111764	3.36034	0.00326763	4.06553	0.00204773	3.53084
γ (Case III)	2.24	0.00972												0.168091	1	1	1	1	1	1	1	1	1	1		0.00755187	4.046	0.0119764	3.33169	0.00403705	4.04445	0.00218106	3.53158
														0.112188	1	1	1	1	1	1	1	1	1	1		0.00900695	4.02097	0.0127764	3.30147	0.00480646	4.01522	0.00231439	3.53224
3f			3f (inset)											0.0624091	1	1	1	1	1	1	1	1	1	1		0.010462	3.99165	0.0135764	3.27001	0.00557587	3.97752	0.00244773	3.53283
				NC-EsMV	C-EsMV									0.0233112	1	1	1	1	1	0.5	0.5	0.5	0.5	0.5		0.0119171	3.9599	0.0143764	3.23768	0.00634529	3.93156	0.00258106	3.53332
Peak current (A)	Energy conversion ratio, ε		Peak current (A)	Displacement (mm)	Displacement (mm)									0.00168191	0.5	0.5	0.5	0.5	0.5	0.5	0.5	0.5	0.5	0.5		0.0133722	3.92796	0.0151764	3.20487	0.0071147	3.87812	0.00271439	3.53371
0.25	2.01498		0.25	0.208 ± 0.00748	0.366 ± 0.02059																					0.0146173	3.90228	0.0159764	3.17193	0.00788412	3.81849	0.00284773	3.53399
0.5	1.05434		0.5	0.358 ± 0.02638	0.68 ± 0.00894																					0.015507	3.88554	0.0167764	3.13923	0.00938216	3.69258	0.00298106	3.53413
0.75	3.05059		0.75	0.452 ± 0.0098	0.986 ± 0.0049																					0.0163967	3.8706	0.0175764	3.1071	0.0106174	3.58917	0.00311439	3.53414
1	1.71416		1	0.672 ± 0.00748	1.342 ± 0.024																					0.0170955	3.8603	0.0183764	3.07583	0.0118526	3.49964	0.00324773	3.534
1.1	653.955		1.1	0.728 ± 0.00748	6.67 ± 0.07975																					0.0177943	3.85136	0.0191764	3.0457	0.0128879	3.44594	0.00338106	3.5337
1.25	697.428		1.25	0.776 ± 0.008	6.784 ± 0.05426																					0.0184932	3.84383	0.0199764	3.01692	0.0135091	3.42621	0.00351439	3.53323
1.5	553.694		1.5	0.892 ± 0.024	7.204 ± 0.02059																					0.0187822	3.84118	0.0207764	2.98968	0.0139189	3.41939	0.00364773	3.53258
1.75	535.792		1.75	1.07 ± 0.02683	7.4 ± 0.02828																					0.0190712	3.83879	0.0215764	2.9641	0.0142007	3.41784	0.00378106	3.53173
2	419.398		2	1.246 ± 0.0196	7.596 ± 0.06086																					0.0193602	3.83665	0.0223764	2.94027	0.0144825	3.419	0.00391439	3.53069
																										0.0198065	3.83372	0.0231764	2.91824	0.0147643	3.42298	0.00404773	3.52944
																										0.0202529	3.83129	0.0239764	2.89799	0.015046	3.42986	0.00418106	3.52796
3g																										0.0206992	3.82936	0.0247764	2.8795	0.015637	3.45405	0.00431439	3.52626
Coupled, Experiment		Coupled, Theory			Non-Coupled, Experiment		Non-Coupled, Theory																			0.0211456	3.82789	0.0255764	2.86268	0.016228	3.49193	0.00444773	3.52433
Initial position, D (mm)	Amplitude (mm)	Initial position, D (mm)	Amplitude (mm)		Initial position, D (mm)	Amplitude (mm)	Initial position, D (mm)	Amplitude (mm)																		0.0218804	3.8264	0.0263764	2.84743	0.0168189	3.54375	0.00458106	3.52216
2.5	0	2.5	0		2.5	1.876	2.5	1.99316																		0.0226152	3.82588	0.0271764	2.83361	0.0174099	3.60939	0.00471439	3.51973
2.75	0	2.75	0		2.75	1.758	2.75	1.71464																		0.0232154	3.826	0.0279764	2.82106	0.0180009	3.68834	0.00484773	3.51705
3	0	3	0		3	1.686	3	1.50877																		0.0238157	3.82648	0.0287764	2.8096	0.019274	3.89802	0.00498106	3.51411
3.25	0	3.25	0		3.25	1.558	3.25	1.34477																		0.024416	3.82715	0.0295764	2.79905	0.0205472	4.14912	0.00511439	3.5109
3.5	5.712	3.45	0.000239765		3.5	1.338	3.45	1.22507																		0.0250163	3.82788	0.0303764	2.78921	0.0218203	4.41968	0.00524773	3.50742
3.75	6.19	3.5	5.94023		3.75	1.162	3.5	1.20301																		0.0256166	3.82851	0.0311764	2.77987	0.0228627	4.63688	0.00538106	3.50366
4	6.5434	3.55	6.09763		4	1.072	3.55	1.18674																		0.0270975	3.8288	0.0319764	2.77085	0.0239051	4.83259	0.00551439	3.49961
4.1	7.134	3.6	6.22413		4.1	0.946	3.6	1.15571																		0.0285785	3.82583	0.0327764	2.76193	0.0249475	4.99151	0.00564773	3.49528
4.5	1.412	3.7	6.44082		4.5	0.932	3.7	1.11799																		0.0300594	3.81825	0.0335764	2.75295	0.02599	5.10071	0.00578106	3.49066
4.75	1.108	3.75	6.53959		4.75	0.846	3.75	1.09079																		0.0315404	3.80546	0.0343764	2.74371	0.0268056	5.14497	0.00591439	3.48575
		3.8	6.63696				3.8	1.07263																		0.0330213	3.78767	0.0351764	2.73405	0.0276212	5.15012	0.00604773	3.48054
		3.85	6.72765				3.85	1.05522																		0.0345022	3.76588	0.0359764	2.72384	0.0284368	5.11527	0.00618106	3.47503
		3.9	6.82052				3.9	1.03331																		0.0370022	3.72472	0.0367764	2.71295	0.0292524	5.04127	0.00631439	3.46923
		3.95	6.90981				3.95	1.00836																		0.038793	3.69681	0.0375764	2.70127	0.030068	4.93067	0.00644773	3.46312
		4	6.99924				4	0.99041																		0.0405838	3.67435	0.0383764	2.68872	0.0312786	4.70863	0.00658106	3.45671
		4.05	7.08238				4.05	0.97248																		0.0423746	3.6601	0.0391764	2.67524	0.0324891	4.43345	0.00671439	3.45001
		4.1	7.17158				4.1	0.9418																		0.0436091	3.65592	0.0399764	2.66079	0.0336996	4.12721	0.00684773	3.443
		4.25	1.54348				4.25	0.89558																		0.0448307	3.65633	0.0407764	2.64536	0.0349102	3.81405	0.00698106	3.43569
		4.5	1.14037				4.5	0.82045																		0.0460524	3.66095	0.0415764	2.62894	0.0361207	3.5175	0.00711439	3.42809
		4.75	1.03653				4.75	0.76562																		0.047274	3.66913	0.0423764	2.61158	0.0375622	3.21472	0.00724773	3.42018
																										0.0484957	3.67998	0.0431764	2.59331	0.0390036	2.99243	0.00738106	3.41199
																										0.0497174	3.69241	0.0439764	2.57421	0.040445	2.86751	0.00751439	3.4035
																										0.050939	3.70523	0.0447764	2.55434	0.0415234	2.84332	0.00764773	3.39473
																										0.0522911	3.71851	0.0455764	2.53382	0.0426018	2.87855	0.00778106	3.38567
																										0.0536432	3.72949	0.0463764	2.51275	0.0436801	2.9712	0.00791439	3.37634
																										0.0549953	3.73712	0.0471764	2.49125	0.0447585	3.11714	0.00804773	3.36673
																										0.0561135	3.74048	0.0479764	2.46946	0.0458369	3.30988	0.00818106	3.35685
																										0.0571398	3.74117	0.0487764	2.44751	0.0475515	3.68842	0.00831439	3.34671
																										0.058166	3.73972	0.0495764	2.42554	0.0492661	4.11326	0.00844773	3.33631
																										0.0591923	3.73643	0.0503764	2.40372	0.0505873	4.43566	0.00858106	3.32567
																										0.0602185	3.73178	0.0511764	2.3822	0.051677	4.67459	0.00871439	3.31478
																										0.0612448	3.72633	0.0519764	2.36114	0.0527667	4.87196	0.00884773	3.30366
																										0.062273	3.72075	0.0527764	2.3407	0.0538563	5.01476	0.00898106	3.29231
																										0.0633012	3.71574	0.0535764	2.32105	0.0547618	5.08509	0.00911439	3.28075
																										0.0643294	3.71201	0.0543764	2.30236	0.0556673	5.10871	0.00924773	3.26898
																										0.0653576	3.7102	0.0551764	2.28482	0.0565727	5.08559	0.00938106	3.25701
																										0.0663858	3.71087	0.0559764	2.2686	0.0574782	5.0182	0.00951439	3.24485
																										0.067414	3.71441	0.0567764	2.25389	0.0583836	4.91141	0.00964773	3.23252
																										0.0686583	3.72287	0.0575764	2.24089	0.0595024	4.73571	0.00978106	3.22002
																										0.0699026	3.73597	0.0583764	2.2298	0.0606211	4.5267	0.00991439	3.20737
																										0.0711469	3.75339	0.0591764	2.22083	0.0617399	4.30258	0.0100477	3.19457
																										0.0723912	3.77441	0.0599764	2.21422	0.0628587	4.08189	0.0101811	3.18165
																										0.0736356	3.79803	0.0607764	2.21019	0.0639774	3.88156	0.0103144	3.16861
																										0.0748799	3.82298	0.0615764	2.20899	0.0653774	3.67999	0.0104477	3.15546
																										0.0764499	3.85431	0.0623764	2.21087	0.0665144	3.56759	0.0105811	3.14223
																										0.0780199	3.88301	0.0631764	2.21611	0.0676513	3.50402	0.0107144	3.12892
																										0.0795899	3.90692	0.0639764	2.22497	0.0684594	3.48767	0.0108477	3.11554
																										0.0811599	3.92467	0.0647764	2.23772	0.0687562	3.48722	0.0109811	3.10212
																										0.0824361	3.93431	0.0655764	2.25464	0.0690531	3.48949	0.0111144	3.08867
																										0.0837123	3.94005	0.0663764	2.27599	0.06935	3.49436	0.0112477	3.07521
																										0.0847158	3.94235	0.0671764	2.30202	0.0696468	3.50168	0.0113811	3.06174
																										0.0857193	3.94331	0.0679764	2.33294	0.0699437	3.51128	0.0115144	3.04829
																										0.0867227	3.94359	0.0687764	2.36892	0.0706288	3.54114	0.0116477	3.03487
																										0.0877262	3.9439	0.0695764	2.41009	0.0713139	3.57992	0.0117811	3.0215
																										0.0887296	3.94498	0.0703764	2.45648	0.071999	3.62524	0.0119144	3.0082
																										0.0897331	3.9475	0.0711764	2.50807	0.072684	3.67472	0.0120477	2.99498
																										0.0921235	3.9624	0.0719764	2.5647	0.0733691	3.7261	0.0121811	2.98186
																										0.0937828	3.9821	0.0727764	2.6261	0.0743577	3.79935	0.0123144	2.96887
																										0.0954421	4.00948	0.0735764	2.69188	0.0753464	3.86669	0.0124477	2.95601
																										0.0971013	4.04286	0.0743764	2.76149	0.076335	3.92392	0.0125811	2.94331
																										0.0987606	4.0794	0.0751764	2.83425	0.0773236	3.96832	0.0127144	2.93078
																										0.10042	4.11558	0.0759764	2.9093	0.0783122	3.99876	0.0128477	2.91845
																										0.102079	4.1479	0.0767764	2.98566	0.0793008	4.01569	0.0129811	2.90633
																										0.103862	4.17508	0.0775764	3.06225	0.080702	4.02052	0.0131144	2.89444
																										0.105275	4.18969	0.0783764	3.13784	0.0821031	4.01197	0.0132477	2.88281
																										0.106514	4.19742	0.0791764	3.21117	0.0835042	4.00315	0.0133811	2.87145
																										0.107752	4.20095	0.0799764	3.28094	0.08402	4.0027	0.0135144	2.86038
																										0.1081	4.20129	0.0807764	3.34585	0.0845358	4.00477	0.0136477	2.84962
																										0.108447	4.2014	0.0815764	3.40466	0.0850517	4.00996	0.0137811	2.8392
																										0.108794	4.20133	0.0823764	3.45625	0.0855675	4.0188	0.0139144	2.82913
																										0.109141	4.20108	0.0831764	3.49964	0.0860833	4.03172	0.0140477	2.81943
																										0.109488	4.20069	0.0839764	3.53405	0.0865991	4.04904	0.0141811	2.81012
																										0.110071	4.19982	0.0847764	3.55891	0.087115	4.07094	0.0143144	2.80123
																										0.110654	4.19882	0.0855764	3.57395	0.0883888	4.14478	0.0144477	2.79277
																										0.111237	4.19784	0.0863433	3.57912	0.0896626	4.24378	0.0145811	2.78476
																										0.11182	4.19706	0.0869598	3.57686	0.0909364	4.3599	0.0147144	2.77723
																										0.112403	4.19662	0.0875013	3.57035	0.0922102	4.48072	0.0148477	2.77019
																										0.113254	4.19691	0.0881878	3.5564	0.093484	4.59111	0.0149811	2.76366
																										0.114105	4.19866	0.0889878	3.53284	0.0947579	4.6754	0.0151144	2.75767
																										0.114956	4.20218	0.0897878	3.50251	0.0960317	4.71976	0.0152477	2.75224
																										0.115808	4.2077	0.0905878	3.46676	0.0965158	4.72376	0.0153811	2.74738
																										0.116659	4.21532	0.0913878	3.42711	0.0969998	4.72008	0.0155144	2.74311
																										0.11751	4.22503	0.0921878	3.38517	0.0974839	4.70844	0.0156477	2.73946
																										0.119062	4.24745	0.0929878	3.34266	0.097968	4.68865	0.0157811	2.73644
																										0.120613	4.27453	0.0937878	3.30128	0.0984521	4.66068	0.0159144	2.73407
																										0.121837	4.29755	0.0945878	3.26271	0.0989362	4.62459	0.0160477	2.73237
																										0.123061	4.32029	0.0953878	3.22856	0.100467	4.46084	0.0161811	2.73136
																										0.124285	4.34116	0.0961878	3.2003	0.101997	4.23212	0.0163144	2.73105
																										0.125509	4.35874	0.0969878	3.17924	0.103528	3.95956	0.0164477	2.73147
																										0.126733	4.37194	0.0977878	3.16649	0.104781	3.72289	0.0165811	2.73262
																										0.127957	4.38012	0.0983681	3.16294	0.106034	3.49286	0.0167144	2.73454
																										0.129181	4.38317	0.0989483	3.1645	0.107288	3.28678	0.0168477	2.73723
																										0.130405	4.38151	0.099458	3.17023	0.108541	3.12088	0.0169811	2.7407
																										0.131423	4.37718	0.100111	3.18362	0.109794	3.00974	0.0171144	2.74498
																										0.132441	4.37099	0.10089	3.20854	0.111295	2.9657	0.0172477	2.75008
																										0.133459	4.36383	0.10169	3.24402	0.112795	3.0322	0.0173811	2.75601
																										0.134477	4.35665	0.10249	3.28901	0.114295	3.21393	0.0175144	2.76278
																										0.135307	4.35142	0.10329	3.34267	0.115795	3.50222	0.0176477	2.77041
																										0.136136	4.34726	0.10409	3.40389	0.117295	3.87257	0.0177811	2.77891
																										0.136965	4.34457	0.10489	3.47123	0.118795	4.28472	0.0179144	2.78828
																										0.137795	4.34364	0.10569	3.54304	0.120018	4.61537	0.0180477	2.79855
																										0.138624	4.34468	0.10649	3.61746	0.121241	4.9085	0.0181811	2.80971
																										0.139454	4.34779	0.10729	3.69247	0.122464	5.13584	0.0183144	2.82177
																										0.140482	4.35445	0.10809	3.76596	0.123687	5.27489	0.0184477	2.83475
																										0.14151	4.36391	0.10889	3.83583	0.124675	5.31286	0.0185811	2.84865
																										0.142539	4.37562	0.10969	3.90002	0.125663	5.28171	0.0187144	2.86346
																										0.143567	4.38882	0.11049	3.95666	0.126652	5.18392	0.0188477	2.87921
																										0.144595	4.40258	0.11129	4.00409	0.12764	5.0263	0.0189811	2.89588
																										0.145693	4.41676	0.11209	4.04093	0.128629	4.81939	0.0191144	2.91349
																										0.146792	4.42926	0.11289	4.06622	0.129617	4.57668	0.0192477	2.93202
																										0.14789	4.43898	0.113647	4.07898	0.130912	4.22988	0.0193811	2.95149
																										0.148988	4.44509	0.114122	4.08134	0.132207	3.8834	0.0195144	2.97188
																										0.150086	4.44706	0.114596	4.07942	0.133502	3.57045	0.0196477	2.9932
																										0.151184	4.44472	0.115054	4.07358	0.134797	3.31768	0.0197811	3.01544
																										0.152306	4.43809	0.115638	4.06071	0.136092	3.1425	0.0199144	3.03859
																										0.153428	4.42777	0.116335	4.0379	0.137387	3.05181	0.0200477	3.06265
																										0.15455	4.41469	0.117135	4.00286	0.138182	3.03823	0.0201811	3.08761
																										0.155673	4.40001	0.117935	3.95995	0.138978	3.05434	0.0203144	3.11345
																										0.156795	4.38502	0.118735	3.91113	0.139773	3.09761	0.0204477	3.14017
																										0.157917	4.37099	0.119535	3.85859	0.140569	3.16508	0.0205811	3.16776
																										0.159039	4.35906	0.120335	3.80464	0.141365	3.25329	0.0207144	3.19619
																										0.160593	4.34763	0.121135	3.75165	0.142501	3.40791	0.0208477	3.22545
																										0.161685	4.34382	0.121935	3.70194	0.143638	3.58562	0.0209811	3.25553
																										0.162578	4.34337	0.122735	3.65768	0.144775	3.77455	0.0211144	3.28641
																										0.163471	4.34514	0.123535	3.62087	0.145912	3.96314	0.0212477	3.31806
																										0.164364	4.34882	0.124335	3.59319	0.147048	4.14056	0.0213811	3.35047
																										0.165257	4.35399	0.125135	3.57599	0.148185	4.29719	0.0215144	3.38361
																										0.166149	4.3601	0.125694	3.57071	0.149938	4.48094	0.0216477	3.41746
																										0.167116	4.36707	0.126113	3.57056	0.151692	4.5801	0.0217811	3.45199
																										0.168082	4.37362	0.126532	3.57372	0.152224	4.59264	0.0219144	3.48717
																										0.169049	4.37893	0.127046	3.58214	0.152757	4.59748	0.0220477	3.52299
																										0.170015	4.38228	0.12768	3.59933	0.15329	4.59507	0.0221811	3.55939
																										0.170981	4.38306	0.128423	3.62872	0.153822	4.58593	0.0223144	3.59637
																										0.171948	4.38085	0.129223	3.67068	0.154355	4.57069	0.0224477	3.63388
																										0.172979	4.37493	0.130023	3.72208	0.154887	4.5501	0.0225811	3.67189
																										0.174011	4.36533	0.130823	3.78124	0.155822	4.50359	0.0227144	3.71036
																										0.175043	4.3523	0.131623	3.84614	0.156756	4.44804	0.0228477	3.74927
																										0.176075	4.33638	0.132423	3.91452	0.15769	4.38846	0.0229811	3.78856
																										0.177106	4.31829	0.133223	3.98394	0.158625	4.32957	0.0231144	3.82821
																										0.178138	4.29891	0.134023	4.05186	0.159559	4.27549	0.0232477	3.86818
																										0.17917	4.27921	0.134823	4.11578	0.160494	4.22942	0.0233811	3.90843
																										0.180617	4.25285	0.135623	4.17333	0.161614	4.1875	0.0235144	3.94891
																										0.182065	4.23011	0.136423	4.22235	0.162628	4.16283	0.0236477	3.98958
																										0.183512	4.21274	0.137223	4.261	0.163643	4.14972	0.0237811	4.0304
																										0.18496	4.20152	0.138023	4.28786	0.163947	4.14776	0.0239144	4.07133
																										0.186408	4.19626	0.138759	4.30131	0.16425	4.14649	0.0240477	4.11233
																										0.187855	4.19574	0.139222	4.30406	0.164554	4.14582	0.0241811	4.15334
																										0.188985	4.19737	0.139686	4.30234	0.164857	4.14564	0.0243144	4.19433
																										0.190116	4.19957	0.140115	4.29681	0.165161	4.14585	0.0244477	4.23525
																										0.191246	4.20111	0.140663	4.28441	0.165493	4.14637	0.0245811	4.27606
																										0.192376	4.20086	0.141316	4.26215	0.165825	4.14704	0.0247144	4.31669
																										0.193506	4.19781	0.14207	4.22716	0.166158	4.14768	0.0248477	4.35712
																										0.194636	4.19119	0.14287	4.18069	0.16649	4.14814	0.0249811	4.3973
																										0.195767	4.18057	0.14367	4.12654	0.166822	4.14824	0.0251144	4.43717
																										0.196897	4.16586	0.14447	4.06699	0.167377	4.14715	0.0252477	4.47669
																										0.198027	4.14735	0.14527	4.00453	0.167932	4.14385	0.0253811	4.51581
																										0.199786	4.1126	0.14607	3.94177	0.168486	4.13765	0.0255144	4.55449
																										0.201131	4.08288	0.14687	3.88129	0.169041	4.12795	0.0256477	4.59268
																										0.202476	4.05255	0.14767	3.82555	0.169596	4.11423	0.0257811	4.63033
																										0.203821	4.02358	0.14847	3.77682	0.170151	4.0961	0.0259144	4.6674
																										0.205165	3.99776	0.14927	3.73705	0.171625	4.02482	0.0260477	4.70385
																										0.20651	3.97644	0.15007	3.70782	0.173099	3.92057	0.0261811	4.73961
																										0.207855	3.96041	0.150868	3.69032	0.174572	3.79041	0.0263144	4.77466
																										0.2092	3.94977	0.151404	3.68544	0.176046	3.64841	0.0264477	4.80894
																										0.210673	3.94364	0.15182	3.68556	0.17752	3.51447	0.0265811	4.84242
																										0.211085	3.94281	0.152236	3.68908	0.178994	3.41208	0.0267144	4.87505
																										0.211496	3.94227	0.15275	3.69807	0.180468	3.36532	0.0268477	4.90679
																										0.211907	3.94197	0.153381	3.71585	0.182147	3.40588	0.0269811	4.93759
																										0.212319	3.94187	0.15412	3.74557	0.183826	3.56268	0.0271144	4.96742
																										0.21273	3.94191	0.15492	3.78738	0.185197	3.77469	0.0272477	4.99624
																										0.213298	3.94211	0.15572	3.83753	0.186568	4.04583	0.0273811	5.02401
																										0.213865	3.94236	0.15652	3.89397	0.187939	4.34938	0.0275144	5.05069
																										0.214433	3.9425	0.15732	3.95437	0.189309	4.65074	0.0276477	5.07625
																										0.215001	3.94241	0.15812	4.01623	0.19068	4.91208	0.0277811	5.10065
																										0.215569	3.94195	0.15892	4.07698	0.192051	5.09833	0.0279144	5.12386
																										0.216377	3.94042	0.15972	4.13403	0.193303	5.17989	0.0280477	5.14584
																										0.217186	3.9376	0.16052	4.18498	0.193754	5.18587	0.0281811	5.16657
																										0.217994	3.93324	0.16132	4.22762	0.194205	5.17921	0.0283144	5.18602
																										0.218803	3.92716	0.16212	4.26008	0.194656	5.15991	0.0284477	5.20415
																										0.219611	3.91927	0.162918	4.28086	0.195107	5.1281	0.0285811	5.22095
																										0.22042	3.90955	0.163609	4.28874	0.195558	5.08408	0.0287144	5.23638
																										0.22293	3.86887	0.164015	4.28881	0.196009	5.02836	0.0288477	5.25043
																										0.22544	3.81806	0.164421	4.28547	0.196974	4.87322	0.0289811	5.26306
																										0.227306	3.78023	0.164909	4.27697	0.19794	4.67605	0.0291144	5.27427
																										0.229135	3.74817	0.165506	4.26007	0.198905	4.44725	0.0292477	5.28404
																										0.230963	3.72447	0.166202	4.23171	0.19987	4.19888	0.0293811	5.29234
																										0.232329	3.71345	0.166996	4.189	0.200836	3.94369	0.0295144	5.29916
																										0.233695	3.70826	0.167796	4.13624	0.202276	3.577	0.0296477	5.30449
																										0.234643	3.70785	0.168596	4.07567	0.203716	3.26031	0.0297811	5.30832
																										0.235592	3.70965	0.169396	4.00948	0.205156	3.02283	0.0299144	5.31063
																										0.236541	3.71324	0.170196	3.94009	0.206593	2.8826	0.0300477	5.31142
																										0.23749	3.71812	0.170996	3.86997	0.20771	2.84649	0.0301811	5.31069
																										0.238439	3.72371	0.171796	3.80162	0.208826	2.87421	0.0303144	5.30842
																										0.239607	3.73073	0.172596	3.7374	0.209943	2.96335	0.0304477	5.30462
																										0.240776	3.73689	0.173396	3.67947	0.211059	3.10909	0.0305811	5.29927
																										0.241945	3.74125	0.174196	3.62974	0.212176	3.30409	0.0307144	5.2924
																										0.243114	3.74307	0.174996	3.58974	0.213952	3.68893	0.0308477	5.28399
																										0.244282	3.74188	0.175796	3.56063	0.215728	4.11949	0.0309811	5.27405
																										0.245451	3.73752	0.176596	3.54313	0.217056	4.43412	0.0311144	5.26258
																										0.246756	3.72908	0.177158	3.53797	0.218148	4.66455	0.0312477	5.2496
																										0.248062	3.7175	0.177588	3.53798	0.219239	4.85326	0.0313811	5.2351
																										0.249367	3.70385	0.178018	3.54138	0.220331	4.98814	0.0315144	5.21911
																										0.250673	3.68947	0.178549	3.55009	0.221423	5.06103	0.0316477	5.20164
																										0.251978	3.67585	0.179204	3.56732	0.222231	5.0725	0.0317811	5.18269
																										0.253284	3.66449	0.179975	3.59604	0.223039	5.04838	0.0319144	5.16228
																										0.254589	3.65672	0.180775	3.63409	0.223847	4.99072	0.0320477	5.14043
																										0.256218	3.65359	0.181575	3.67884	0.224655	4.90293	0.0321811	5.11715
																										0.25749	3.65694	0.182375	3.72829	0.225463	4.78968	0.0323144	5.09248
																										0.258763	3.66546	0.183175	3.78027	0.226501	4.61624	0.0324477	5.06642
																										0.260035	3.67877	0.183975	3.83251	0.227539	4.42372	0.0325811	5.03899
																										0.261308	3.69607	0.184775	3.88271	0.228576	4.22633	0.0327144	5.01023
																										0.26258	3.71623	0.185575	3.92867	0.229614	4.03781	0.0328477	4.98016
																										0.263853	3.7379	0.186375	3.96831	0.230652	3.8702	0.0329811	4.94879
																										0.265385	3.76395	0.187175	3.99979	0.231859	3.71379	0.0331144	4.91617
																										0.266918	3.78766	0.187975	4.02158	0.233067	3.60733	0.0332477	4.88231
																										0.26845	3.80703	0.188732	4.0322	0.234274	3.55264	0.0333811	4.84725
																										0.269983	3.82082	0.18917	4.03363	0.235005	3.54361	0.0335144	4.81101
																										0.27119	3.82748	0.189609	4.03148	0.23559	3.54788	0.0336477	4.77363
																										0.272397	3.83075	0.190078	4.02516	0.236175	3.56111	0.0337811	4.73513
																										0.273284	3.83133	0.190666	4.01139	0.23676	3.58206	0.0339144	4.69556
																										0.274172	3.83077	0.19136	3.98699	0.237344	3.60936	0.0340477	4.65494
																										0.275059	3.82949	0.192151	3.94887	0.237929	3.6416	0.0341811	4.6133
																										0.275947	3.82795	0.192951	3.90017	0.239182	3.72066	0.0343144	4.57069
																										0.276834	3.82666	0.193751	3.84258	0.240434	3.80231	0.0344477	4.52713
																										0.277722	3.82612	0.194551	3.77773	0.241686	3.87503	0.0345811	4.48267
																										0.278827	3.82719	0.195351	3.70746	0.242938	3.93066	0.0347144	4.43733
																										0.279932	3.83092	0.196151	3.63375	0.243961	3.96034	0.0348477	4.39116
																										0.281037	3.83793	0.196951	3.55863	0.244984	3.97555	0.0349811	4.34419
																										0.282142	3.84857	0.197751	3.48412	0.245782	3.97835	0.0351144	4.29646
																										0.283247	3.86294	0.198551	3.41216	0.24658	3.97473	0.0352477	4.248
																										0.284352	3.88082	0.199351	3.34454	0.247378	3.96665	0.0353811	4.19886
																										0.286334	3.91985	0.200151	3.28282	0.248176	3.95649	0.0355144	4.14906
																										0.287799	3.9525	0.200951	3.22835	0.248974	3.94692	0.0356477	4.09866
																										0.289264	3.98575	0.201751	3.1822	0.249772	3.9407	0.0357811	4.04768
																										0.29073	4.01689	0.202551	3.14515	0.25063	3.94084	0.0359144	3.99616
																										0.29163	4.03422	0.203351	3.11769	0.251488	3.95101	0.0360477	3.94415
																										0.292375	4.04709	0.204151	3.10001	0.252346	3.97365	0.0361811	3.89167
																										0.293119	4.05843	0.204951	3.09203	0.253204	4.01036	0.0363144	3.83876
																										0.293864	4.06812	0.205454	3.09185	0.254062	4.0617	0.0364477	3.78547
																										0.294458	4.07437	0.205956	3.09522	0.25492	4.1271	0.0365811	3.73183
																										0.294878	4.07817	0.206566	3.10385	0.256053	4.23147	0.0367144	3.67786
																										0.295189	4.08067	0.207323	3.12089	0.257186	4.35003	0.0368477	3.62362
																										0.295499	4.08289	0.208123	3.14566	0.258319	4.47316	0.0369811	3.56912
																										0.29572	4.08432	0.208923	3.1762	0.259452	4.58931	0.0371144	3.51441
																										0.29594	4.0856	0.209723	3.21118	0.260585	4.68519	0.0372477	3.45952
																										0.29612	4.08657	0.210523	3.24915	0.261229	4.72733	0.0373811	3.40448
																										0.2963	4.08744	0.211323	3.2886	0.261729	4.75208	0.0375144	3.34933
																										0.29648	4.08823	0.212123	3.32798	0.262229	4.76898	0.0376477	3.29409
																										0.296883	4.08976	0.212923	3.36573	0.262582	4.7759	0.0377811	3.23879
																										0.297286	4.09093	0.213723	3.40036	0.262856	4.77827	0.0379144	3.18346
																										0.297689	4.09177	0.214523	3.43046	0.262961	4.77847	0.0380477	3.12813
																										0.298092	4.09232	0.215323	3.45474	0.263066	4.77826	0.0381811	3.07283
																										0.29859	4.09264	0.216123	3.47211	0.263172	4.77765	0.0383144	3.01758
																										0.299089	4.09266	0.216923	3.48164	0.263277	4.77663	0.0384477	2.9624
																										0.299587	4.09248	0.217446	3.48331	0.263676	4.76901	0.0385811	2.90732
																										0.300085	4.09219	0.21797	3.48119	0.264075	4.75536	0.0387144	2.85236
																										0.300583	4.09189	0.218515	3.47486	0.264475	4.73566	0.0388477	2.79754
																										0.301617	4.09168	0.219198	3.46091	0.264874	4.70991	0.0389811	2.74288
																										0.302651	4.09273	0.219998	3.43616	0.265274	4.67821	0.0391144	2.6884
																										0.303685	4.0958	0.220798	3.4026	0.266674	4.52314	0.0392477	2.63411
																										0.304719	4.1015	0.221598	3.36073	0.268074	4.30862	0.0393811	2.58002
																										0.305753	4.11023	0.222398	3.31126	0.269475	4.05194	0.0395144	2.52615
																										0.306787	4.12215	0.223198	3.25507	0.270875	3.77553	0.0396477	2.4725
																										0.308056	4.14096	0.223998	3.19318	0.272275	3.50435	0.0397811	2.4191
																										0.309324	4.16371	0.224798	3.12668	0.273946	3.22242	0.0399144	2.36594
																										0.310593	4.18922	0.225598	3.05674	0.275616	3.02263	0.0400477	2.31304
																										0.311862	4.21594	0.226398	2.98452	0.277286	2.93702	0.0401811	2.26039
																										0.31313	4.24212	0.227198	2.91115	0.278956	2.98725	0.0403144	2.208
																										0.314399	4.26604	0.227998	2.83772	0.280626	3.18098	0.0404477	2.15586
																										0.316278	4.2943	0.228798	2.76519	0.282297	3.50702	0.0405811	2.10399
																										0.317732	4.30842	0.229598	2.69443	0.283902	3.91333	0.0407144	2.05236
																										0.318844	4.31432	0.230398	2.62619	0.285254	4.28922	0.0408477	2.00099
																										0.319956	4.3163	0.231198	2.56107	0.286363	4.59151	0.0409811	1.94985
																										0.320799	4.31554	0.231998	2.49952	0.287472	4.86394	0.0411144	1.89895
																										0.321642	4.31325	0.232798	2.4419	0.288582	5.08538	0.0412477	1.84826
																										0.322485	4.30989	0.233598	2.3884	0.289487	5.21561	0.0413811	1.79779
																										0.323328	4.30596	0.234398	2.33912	0.290392	5.29281	0.0415144	1.7475
																										0.324171	4.30198	0.235198	2.29407	0.291297	5.31295	0.0416477	1.69739
																										0.325192	4.29786	0.235998	2.25316	0.292203	5.27518	0.0417811	1.64743
																										0.326213	4.29533	0.236798	2.21625	0.293108	5.18192	0.0419144	1.5976
																										0.327235	4.29511	0.237598	2.18315	0.29456	4.93245	0.0420477	1.54787
																										0.328256	4.29774	0.238398	2.15362	0.295707	4.6674	0.0421811	1.49823
																										0.329277	4.30348	0.239198	2.1274	0.296853	4.36721	0.0423144	1.44863
																										0.330298	4.31235	0.239998	2.10423	0.297999	4.05705	0.0424477	1.39904
																										0.33164	4.32831	0.240798	2.08382	0.299146	3.76132	0.0425811	1.34944
																										0.332983	4.34795	0.241598	2.06591	0.300292	3.50139	0.0427144	1.29977
																										0.334325	4.36945	0.242398	2.05023	0.301537	3.27908	0.0428477	1.25001
																										0.335667	4.39066	0.243198	2.03654	0.302782	3.13202	0.0429811	1.2001
																										0.33701	4.40939	0.243998	2.02459	0.304027	3.06406	0.0431144	1.14999
																										0.338352	4.42374	0.244798	2.01419	0.304398	3.05909	0.0432477	1.09963
																										0.339695	4.43234	0.245598	2.00512	0.30477	3.06059	0.0433811	1.04897
																										0.341037	4.43456	0.246398	1.99723	0.305142	3.06838	0.0435144	0.997936
																										0.342379	4.43058	0.247198	1.99037	0.305513	3.08223	0.0436477	0.946472
																										0.343722	4.42139	0.247998	1.98441	0.305885	3.10188	0.0437811	0.894503
																										0.345433	4.40473	0.248798	1.97926	0.306748	3.16786	0.0439144	0.841951
																										0.347145	4.38661	0.249598	1.97484	0.30761	3.2587	0.0440477	0.788732
																										0.348437	4.37478	0.250398	1.97111	0.308473	3.36949	0.0441811	0.734755
																										0.34973	4.36633	0.251198	1.96804	0.309336	3.49507	0.0443144	0.679919
																										0.350765	4.3628	0.251998	1.96563	0.310198	3.63016	0.0444477	0.624118
																										0.3518	4.36246	0.252798	1.96391	0.311467	3.83531	0.0445811	0.567233
																										0.352835	4.36533	0.253598	1.96292	0.312735	4.03427	0.0447144	0.509133
																										0.353871	4.37109	0.254395	1.96275	0.314004	4.21305	0.0448477	0.449677
																										0.354906	4.3792	0.255068	1.96329	0.315272	4.3602	0.0449811	0.388707
																										0.355941	4.38887	0.255817	1.96475	0.316541	4.46773	0.0451144	0.326049
																										0.357095	4.40032	0.256617	1.96743	0.317951	4.53601	0.0452477	0.26151
																										0.358249	4.41114	0.257417	1.97144	0.319182	4.55241	0.0453811	0.194873
																										0.359403	4.41995	0.258217	1.97697	0.32013	4.54065	0.0455144	0.125896
																										0.360557	4.42555	0.259017	1.98426	0.321078	4.51176	0.0456477	0.0543046
																										0.361712	4.42706	0.259817	1.99356	0.322026	4.47014	0.0457031	0.0237591
																										0.362866	4.42395	0.260617	2.00513	0.322973	4.42067	0.045734	0.00647279
																										0.36402	4.41616	0.261417	2.01929	0.323921	4.36829	0.0457455	-1.03253e-15
																										0.365387	4.40139	0.262217	2.03634	0.325099	4.30615	0.0457455	0
																										0.366754	4.38192	0.263017	2.05663	0.326276	4.25412	0.0458788	0
																										0.368122	4.35971	0.263817	2.08051	0.327454	4.21703	0.0460121	0
																										0.369489	4.33702	0.264617	2.10831	0.328334	4.20022	0.0461455	0
																										0.370856	4.31608	0.265417	2.14039	0.329214	4.19204	0.0462788	0
																										0.372224	4.29884	0.266217	2.17708	0.329484	4.1911	0.0464121	0
																										0.373591	4.2866	0.267017	2.21865	0.329755	4.19077	0.0465455	0
																										0.374958	4.27991	0.267817	2.26536	0.330026	4.19099	0.0466788	0
																										0.376326	4.27845	0.268617	2.31739	0.330296	4.1917	0.0468121	0
																										0.377693	4.2811	0.269417	2.37482	0.330567	4.19283	0.0469455	0
																										0.379317	4.28718	0.270217	2.43764	0.331047	4.1956	0.0470788	0
																										0.380493	4.29164	0.271017	2.50568	0.331528	4.19892	0.0472121	0
																										0.38167	4.29456	0.271817	2.57866	0.332008	4.2023	0.0473455	0
																										0.382688	4.29489	0.272617	2.65609	0.332489	4.2052	0.0474788	0
																										0.383707	4.29248	0.273417	2.73735	0.332969	4.20709	0.0476121	0
																										0.384726	4.28685	0.274217	2.82159	0.333741	4.20672	0.0477455	0
																										0.385744	4.27778	0.275017	2.90782	0.334512	4.20042	0.0478788	0
																										0.386763	4.26527	0.275817	2.99486	0.335283	4.18644	0.0480121	0
																										0.387782	4.24961	0.276617	3.0814	0.336054	4.1634	0.0481455	0
																										0.389539	4.21668	0.277417	3.16601	0.336826	4.13037	0.0482788	0
																										0.391296	4.1796	0.278217	3.24719	0.337597	4.08694	0.0484121	0
																										0.393053	4.14289	0.279017	3.32342	0.339348	3.95122	0.0485455	0
																										0.39481	4.11078	0.279817	3.39323	0.3411	3.77563	0.0486788	0
																										0.396567	4.08636	0.280617	3.4552	0.341667	3.71438	0.0488121	0
																										0.397849	4.07429	0.281417	3.5081			0.0489455	0
																										0.39913	4.06686	0.282217	3.55088			0.0490788	0
																										0.400156	4.06375	0.283017	3.58274			0.0492121	0
																										0.401183	4.06252	0.283817	3.60317			0.0493455	0
																										0.402026	4.06241	0.284611	3.61198			0.0494788	0
																										0.40287	4.06261	0.28511	3.6117			0.0496121	0
																										0.403714	4.06267	0.285609	3.60706			0.0497455	0
																										0.404558	4.0621	0.286217	3.59575			0.0498788	0
																										0.405402	4.06049	0.286962	3.57395			0.0500121	0
																										0.406246	4.05745	0.287762	3.54179			0.0501455	0
																										0.407438	4.05014	0.288562	3.50192			0.0502788	0
																										0.408631	4.0388	0.289362	3.45596			0.0504121	0
																										0.409823	4.02327	0.290162	3.4057			0.0505455	0
																										0.411016	4.00378	0.290962	3.35306			0.0506788	0
																										0.412208	3.98094	0.291762	3.30003			0.0508121	0
																										0.413401	3.9557	0.292562	3.24859			0.0509455	0
																										0.414866	3.92314	0.293362	3.20066			0.0510788	0
																										0.416332	3.8911	0.294162	3.15809			0.0512121	0
																										0.417797	3.86191	0.294962	3.12255			0.0513455	0
																										0.419262	3.83746	0.295762	3.09553			0.0514788	0
																										0.420728	3.81901	0.296562	3.07829			0.0516121	0
																										0.422193	3.807	0.297193	3.07223			0.0517455	0
																										0.423659	3.80105	0.297688	3.07243			0.0518788	0
																										0.425317	3.80012	0.298183	3.07712			0.0520121	0
																										0.426542	3.80194	0.298795	3.08922			0.0521455	0
																										0.427766	3.80452	0.299543	3.11354			0.0522788	0
																										0.428991	3.80662	0.300343	3.15099			0.0524121	0
																										0.430155	3.80709	0.301143	3.19973			0.0525455	0
																										0.431319	3.80524	0.301943	3.2589			0.0526788	0
																										0.432484	3.80045	0.302743	3.32727			0.0528121	0
																										0.433648	3.79243	0.303543	3.40331			0.0529455	0
																										0.434812	3.78116	0.304343	3.48514			0.0530788	0
																										0.435976	3.76698	0.305143	3.57066			0.0532121	0
																										0.437793	3.74052	0.305943	3.65756			0.0533455	0
																										0.439609	3.71181	0.306743	3.74337			0.0534788	0
																										0.441425	3.68488	0.307543	3.82563			0.0536121	0
																										0.443241	3.66362	0.308343	3.90187			0.0537455	0
																										0.445058	3.65102	0.309143	3.96982			0.0538788	0
																										0.445646	3.64914	0.309943	4.02741			0.0540121	0
																										0.446235	3.64835	0.310743	4.07293			0.0541455	0
																										0.446823	3.64864	0.311543	4.10507			0.0542788	0
																										0.447412	3.64999	0.312317	4.12266			0.0544121	0
																										0.448	3.65237	0.312825	4.12679			0.0545455	0
																										0.448589	3.65571	0.313333	4.12509			0.0546788	0
																										0.449652	3.6639	0.313774	4.11895			0.0548121	0
																										0.450716	3.67435	0.314343	4.10489			0.0549455	0
																										0.45178	3.68633	0.315025	4.07941			0.0550788	0
																										0.452844	3.69908	0.315819	4.03913			0.0552121	0
																										0.453907	3.71177	0.316619	3.98878			0.0553455	0
																										0.454971	3.72365	0.317419	3.93087			0.0554788	0
																										0.457342	3.74409	0.318219	3.86791			0.0556121	0
																										0.458065	3.74799	0.319019	3.80263			0.0557455	0
																										0.458788	3.75069	0.319819	3.7378			0.0558788	7.51085e-06
																										0.459511	3.75221	0.320619	3.67618			0.0560121	4.37788e-05
																										0.460234	3.75259	0.321419	3.62039			0.0561455	0.000131572
																										0.460957	3.7519	0.322219	3.57284			0.0562788	0.000292636
																										0.46168	3.75027	0.323019	3.5356			0.0564121	0.000547761
																										0.462696	3.74674	0.323819	3.51038			0.0565455	0.000916861
																										0.463711	3.74226	0.324575	3.49873			0.0566788	0.00141903
																										0.464727	3.73748	0.324994	3.49764			0.0568121	0.00207262
																										0.465743	3.73311	0.325413	3.50046			0.0569455	0.00289528
																										0.466759	3.72984	0.3259	3.50872			0.0570788	0.00390403
																										0.467774	3.72832	0.326512	3.52654			0.0572121	0.00511531
																										0.46879	3.72912	0.327236	3.55803			0.0573455	0.00654505
																										0.469875	3.73302	0.328036	3.6051			0.0574788	0.00820867
																										0.47096	3.74041	0.328836	3.66364			0.0576121	0.0101212
																										0.472045	3.75139	0.329636	3.73175			0.0577455	0.0122973
																										0.47313	3.76583	0.330436	3.80711			0.0578788	0.0147512
																										0.474215	3.78336	0.331236	3.8871			0.0580121	0.0174969
																										0.4753	3.80341	0.332036	3.96886			0.0581455	0.0205483
																										0.476385	3.82521	0.332836	4.04941			0.0582788	0.0239188
																										0.478215	3.86354	0.333636	4.12576			0.0584121	0.0276218
																										0.480045	3.89998	0.334436	4.19507			0.0585455	0.0316706
																										0.481875	3.93058	0.335236	4.2547			0.0586788	0.0360782
																										0.483369	3.94934	0.336036	4.30241			0.0588121	0.0408579
																										0.484862	3.96201	0.336836	4.33641			0.0589455	0.0460225
																										0.486355	3.9691	0.337587	4.35472			0.0590788	0.0515852
																										0.487326	3.97125	0.338079	4.35927			0.0592121	0.0575591
																										0.487987	3.97192	0.338572	4.35786			0.0593455	0.0639571
																										0.488647	3.9722	0.338984	4.35211			0.0594788	0.0707927
																										0.489307	3.97227	0.339517	4.33868			0.0596121	0.078079
																										0.489967	3.97235	0.340156	4.31403			0.0597455	0.0858295
																										0.490628	3.97266	0.340897	4.27471			0.0598788	0.0940578
																										0.491376	3.97354	0.341697	4.22096			0.0600121	0.102778
																										0.492125	3.97528	0.342497	4.15774			0.0601455	0.112003
																										0.492874	3.97811	0.343297	4.08772			0.0602788	0.121748
																										0.493623	3.98227	0.344097	4.01385			0.0604121	0.132028
																										0.494372	3.98792	0.344897	3.9392			0.0605455	0.142856
																										0.49512	3.99515	0.345697	3.86684			0.0606788	0.154248
																										0.496687	4.0156	0.346497	3.79974			0.0608121	0.166218
																										0.498254	4.04268	0.347297	3.74061			0.0609455	0.178782
																										0.499821	4.07476	0.348097	3.69182			0.0610788	0.191957
																										0.501388	4.10927	0.348897	3.65533			0.0612121	0.205756
																										0.502955	4.14318	0.349697	3.63258			0.0613455	0.220198
																										0.504522	4.17346	0.350257	3.62532			0.0614788	0.235297
																										0.506089	4.19769	0.350651	3.62461			0.0616121	0.251071
																										0.507783	4.21544	0.351044	3.62753			0.0617455	0.267537
																										0.50896	4.22243	0.351522	3.63591			0.0618788	0.284711
																										0.510137	4.22551	0.352121	3.65369			0.0620121	0.302611
																										0.510542	4.22581	0.352829	3.68467			0.0621455	0.321254
																										0.510947	4.22579	0.353629	3.73138			0.0622788	0.340658
																										0.511352	4.2255	0.354429	3.78874			0.0624121	0.36084
																										0.511757	4.22497	0.355229	3.85442			0.0625455	0.381817
																										0.512162	4.22427	0.356029	3.92576			0.0626788	0.403608
																										0.512567	4.22344	0.356829	3.99984			0.0628121	0.42623
																										0.513469	4.22144	0.357629	4.07362			0.0629455	0.449701
																										0.514371	4.21972	0.358429	4.144			0.0630788	0.474039
																										0.515272	4.21887	0.359229	4.20805			0.0632121	0.49926
																										0.516174	4.21941	0.360029	4.26303			0.0633455	0.525381
																										0.517076	4.22179	0.360829	4.30657			0.0634788	0.552421
																										0.517977	4.22634	0.361629	4.33677			0.0636121	0.580394
																										0.519118	4.23544	0.362361	4.35152			0.0637455	0.609318
																										0.520259	4.2483	0.362809	4.3542			0.0638788	0.639207
																										0.521399	4.26453	0.363256	4.35196			0.0640121	0.670077
																										0.52254	4.28341	0.363691	4.34507			0.0641455	0.701943
																										0.523681	4.30389	0.364241	4.32981			0.0642788	0.734817
																										0.524822	4.32475	0.364895	4.30257			0.0644121	0.768714
																										0.52624	4.3493	0.365645	4.25983			0.0645455	0.803644
																										0.527659	4.3701	0.366445	4.20241			0.0646788	0.83962
																										0.529078	4.38527	0.367245	4.13483			0.0648121	0.876652
																										0.530496	4.39372	0.368045	4.05961			0.0649455	0.914748
																										0.530967	4.39498	0.368845	3.97957			0.0650788	0.953917
																										0.531438	4.39551	0.369645	3.89766			0.0652121	0.994166
																										0.531909	4.39532	0.370445	3.81686			0.0653455	1.0355
																										0.53238	4.39447	0.371245	3.74005			0.0654788	1.07792
																										0.532851	4.39301	0.372045	3.66991			0.0656121	1.12144
																										0.533322	4.39099	0.372845	3.60882			0.0657455	1.16604
																										0.534188	4.38609	0.373645	3.55877			0.0658788	1.21174
																										0.535054	4.38008	0.374445	3.52129			0.0660121	1.25853
																										0.535919	4.37351	0.375245	3.49744			0.0661455	1.30641
																										0.536785	4.36696	0.375982	3.48799			0.0662788	1.35536
																										0.537651	4.36101	0.376429	3.48813			0.0664121	1.40539
																										0.538516	4.35617	0.376876	3.49264			0.0665455	1.45649
																										0.539888	4.35183	0.377417	3.50379			0.0666788	1.50864
																										0.540384	4.35148	0.37808	3.5255			0.0668121	1.56183
																										0.540881	4.35185	0.37886	3.56139			0.0669455	1.61604
																										0.541377	4.35295	0.37966	3.60826			0.0670788	1.67127
																										0.541874	4.35477	0.38046	3.66328			0.0672121	1.72748
																										0.54237	4.35731	0.38126	3.72409			0.0673455	1.78467
																										0.542867	4.36055	0.38206	3.78809			0.0674788	1.84281
																										0.544015	4.37038	0.38286	3.85258			0.0676121	1.90187
																										0.545164	4.38286	0.38366	3.91481			0.0677455	1.96182
																										0.546313	4.3969	0.38446	3.97212			0.0678788	2.02265
																										0.547461	4.41123	0.38526	4.022			0.0680121	2.08431
																										0.54861	4.42447	0.38606	4.06223			0.0681455	2.14679
																										0.54938	4.43208	0.38686	4.09095			0.0682788	2.21003
																										0.549972	4.43696	0.387634	4.10641			0.0684121	2.27402
																										0.550565	4.44085	0.388116	4.10952			0.0685455	2.3387
																										0.55102	4.44311	0.388598	4.10744			0.0686788	2.40405
																										0.551476	4.44469	0.389049	4.10075			0.0688121	2.47001
																										0.551814	4.44541	0.389622	4.08569			0.0689455	2.53656
																										0.552087	4.4457	0.3903	4.05855			0.0690788	2.60364
																										0.552361	4.44573	0.391077	4.01571			0.0692121	2.67121
																										0.552634	4.44549	0.391877	3.95967			0.0693455	2.73923
																										0.552907	4.44498	0.392677	3.89315			0.0694788	2.80763
																										0.554746	4.43516	0.393477	3.81813			0.0696121	2.87638
																										0.556179	4.42061	0.394277	3.73686			0.0697455	2.94543
																										0.557329	4.4059	0.395077	3.65172			0.0698788	3.01471
																										0.558479	4.38989	0.395877	3.56518			0.0700121	3.08419
																										0.559629	4.374	0.396677	3.47967			0.0701455	3.1538
																										0.560779	4.35956	0.397477	3.39751			0.0702788	3.22348
																										0.561929	4.34772	0.398277	3.3208			0.0704121	3.29319
																										0.563205	4.33865	0.399077	3.25141			0.0705455	3.36286
																										0.56448	4.33443	0.399877	3.19091			0.0706788	3.43244
																										0.564934	4.33413	0.400677	3.14053			0.0708121	3.50186
																										0.565389	4.33441	0.401477	3.10115			0.0709455	3.57107
																										0.565843	4.33521	0.402277	3.07331			0.0710788	3.64001
																										0.566297	4.33653	0.403077	3.0572			0.0712121	3.70862
																										0.566752	4.33829	0.403683	3.05273			0.0713455	3.77682
																										0.567782	4.34362	0.404289	3.05474			0.0714788	3.84458
																										0.568812	4.35011	0.404824	3.06167			0.0716121	3.91181
																										0.56966	4.35569	0.405512	3.07728			0.0717455	3.97846
																										0.570508	4.36087	0.406312	3.10403			0.0718788	4.04447
																										0.571356	4.36511	0.407112	3.13884			0.0720121	4.10978
																										0.572204	4.36793	0.407912	3.18026			0.0721455	4.17431
																										0.572868	4.36886	0.408712	3.22666			0.0722788	4.23802
																										0.573533	4.36848	0.409512	3.27626			0.0724121	4.30084
																										0.574197	4.36667	0.410312	3.32722			0.0725455	4.3627
																										0.574862	4.36335	0.411112	3.37766			0.0726788	4.42355
																										0.575526	4.3585	0.411912	3.42569			0.0728121	4.48332
																										0.576853	4.34437	0.412712	3.4695			0.0729455	4.54196
																										0.57818	4.32491	0.413512	3.5074			0.0730788	4.5994
																										0.579507	4.30139	0.414312	3.53786			0.0732121	4.65559
																										0.580834	4.2756	0.415112	3.55957			0.0733455	4.71048
																										0.582161	4.24957	0.415912	3.5715			0.0734788	4.76399
																										0.58325	4.22947	0.416433	3.57364			0.0736121	4.81609
																										0.584339	4.21158	0.416953	3.57117			0.0737455	4.86671
																										0.585428	4.19666	0.417485	3.56378			0.0738788	4.9158
																										0.586517	4.18518	0.418154	3.54752			0.0740121	4.96332
																										0.587606	4.17727	0.418941	3.51856			0.0741455	5.0092
																										0.588898	4.17224	0.419741	3.47866			0.0742788	5.05341
																										0.589749	4.17118	0.420541	3.42892			0.0744121	5.09589
																										0.590324	4.17124	0.421341	3.37031			0.0745455	5.1366
																										0.590898	4.17178	0.422141	3.30399			0.0746788	5.1755
																										0.591473	4.17263	0.422941	3.23127			0.0748121	5.21255
																										0.592048	4.17364	0.423741	3.15357			0.0749455	5.24771
																										0.592623	4.17466	0.424541	3.07234			0.0750788	5.28094
																										0.593437	4.17579	0.425341	2.98902			0.0752121	5.3122
																										0.594251	4.17617	0.426141	2.90501			0.0753455	5.34147
																										0.595065	4.17536	0.426941	2.82159			0.0754788	5.36871
																										0.595879	4.17302	0.427741	2.73991			0.0756121	5.39389
																										0.596693	4.16886	0.428541	2.66096			0.0757455	5.417
																										0.597508	4.16267	0.429341	2.58557			0.0758788	5.438
																										0.598774	4.14881	0.430141	2.51438			0.0760121	5.45687
																										0.60004	4.12988	0.430941	2.44786			0.0761455	5.4736
																										0.601307	4.10651	0.431741	2.38632			0.0762788	5.48817
																										0.602573	4.07979	0.432541	2.32991			0.0764121	5.50057
																										0.603839	4.05118	0.433341	2.27866			0.0765455	5.51078
																										0.605106	4.02231	0.434141	2.23248			0.0766788	5.5188
																										0.606372	3.99483	0.434941	2.19121			0.0768121	5.52461
																										0.608382	3.95744	0.435741	2.1546			0.0769455	5.52823
																										0.609969	3.9357	0.436541	2.12237			0.0770788	5.52964
																										0.611238	3.9239	0.437341	2.09419			0.0772121	5.52886
																										0.612506	3.91674	0.438141	2.06972			0.0773455	5.52587
																										0.613537	3.91381	0.438941	2.04862			0.0774788	5.5207
																										0.614569	3.91283	0.439741	2.03054			0.0776121	5.51334
																										0.6156	3.91307	0.440541	2.01516			0.0777455	5.50381
																										0.616631	3.91373	0.441341	2.00216			0.0778788	5.49214
																										0.617662	3.91398	0.442141	1.99124			0.0780121	5.47832
																										0.618694	3.91303	0.442941	1.98214			0.0781455	5.46239
																										0.620142	3.90841	0.443741	1.97459			0.0782788	5.44436
																										0.621591	3.89873	0.444541	1.96839			0.0784121	5.42426
																										0.623039	3.88333	0.445341	1.96334			0.0785455	5.40211
																										0.624488	3.8624	0.446141	1.95927			0.0786788	5.37795
																										0.625936	3.83693	0.446941	1.95603			0.0788121	5.3518
																										0.627385	3.80858	0.447741	1.95351			0.0789455	5.3237
																										0.628933	3.77747	0.448541	1.95163			0.0790788	5.29369
																										0.630482	3.74822	0.449341	1.95031			0.0792121	5.26179
																										0.632031	3.72335	0.450141	1.94952			0.0793455	5.22806
																										0.633579	3.70482	0.450855	1.94925			0.0794788	5.19253
																										0.635128	3.69372	0.451506	1.94936			0.0796121	5.15525
																										0.636676	3.69017	0.452158	1.94983			0.0797455	5.11626
																										0.638225	3.6933	0.452815	1.95069			0.0798788	5.07561
																										0.640081	3.70342	0.45359	1.95227			0.0800121	5.03334
																										0.641594	3.71417	0.45439	1.95463			0.0801455	4.98952
																										0.643107	3.72465	0.45519	1.95783			0.0802788	4.94418
																										0.64462	3.73267	0.45599	1.96203			0.0804121	4.89739
																										0.645845	3.73621	0.45679	1.96738			0.0805455	4.84921
																										0.647071	3.73646	0.45759	1.97408			0.0806788	4.79968
																										0.648296	3.73324	0.45839	1.98236			0.0808121	4.74886
																										0.649522	3.72673	0.45919	1.99244			0.0809455	4.69683
																										0.650747	3.71746	0.45999	2.00461			0.0810788	4.64363
																										0.651973	3.7063	0.46079	2.01915			0.0812121	4.58932
																										0.653198	3.69434	0.46159	2.03636			0.0813455	4.53399
																										0.654716	3.68025	0.46239	2.05657			0.0814788	4.47767
																										0.656234	3.66917	0.46319	2.08011			0.0816121	4.42045
																										0.657752	3.66318	0.46399	2.10733			0.0817455	4.36239
																										0.658325	3.66257	0.46479	2.13855			0.0818788	4.30355
																										0.658899	3.66296	0.46559	2.1741			0.0820121	4.244
																										0.659472	3.66439	0.46639	2.21426			0.0821455	4.18382
																										0.660046	3.66688	0.46719	2.25927			0.0822788	4.12306
																										0.660619	3.67042	0.46799	2.30933			0.0824121	4.0618
																										0.661192	3.675	0.46879	2.36453			0.0825455	4.00012
																										0.661766	3.68058	0.46959	2.42489			0.0826788	3.93807
																										0.662961	3.69517	0.47039	2.49027			0.0828121	3.87574
																										0.664157	3.71314	0.47119	2.56044			0.0829455	3.81319
																										0.665353	3.73351	0.47199	2.63498			0.0830788	3.75049
																										0.666548	3.75514	0.47279	2.71331			0.0832121	3.68771
																										0.667744	3.77679	0.47359	2.79469			0.0833455	3.62493
																										0.668939	3.79729	0.47439	2.8782			0.0834788	3.56222
																										0.671299	3.83064	0.47519	2.96276			0.0836121	3.49964
																										0.672912	3.8457	0.47599	3.04715			0.0837455	3.43728
																										0.674123	3.85253	0.47679	3.13003			0.0838788	3.37519
																										0.675334	3.85594	0.47759	3.20999			0.0840121	3.31345
																										0.676236	3.85668	0.47839	3.28558			0.0841455	3.25212
																										0.677137	3.85631	0.47919	3.35538			0.0842788	3.19128
																										0.678039	3.85531	0.47999	3.41802			0.0844121	3.131
																										0.678941	3.85418	0.48079	3.47227			0.0845455	3.07133
																										0.679843	3.85346	0.48159	3.51707			0.0846788	3.01235
																										0.680745	3.85368	0.48239	3.55159			0.0848121	2.95412
																										0.681909	3.85613	0.48319	3.57526			0.0849455	2.8967
																										0.683074	3.86181	0.48399	3.58781			0.0850788	2.84016
																										0.684238	3.87133	0.484516	3.59001			0.0852121	2.78456
																										0.685403	3.88497	0.485042	3.5875			0.0853455	2.72996
																										0.686567	3.90265	0.485582	3.58019			0.0854788	2.67641
																										0.687732	3.92395	0.486266	3.56439			0.0856121	2.62397
																										0.689462	3.96045	0.487066	3.53746			0.0857455	2.57271
																										0.690829	3.99156	0.487866	3.50257			0.0858788	2.52266
																										0.692196	4.02248	0.488666	3.46117			0.0860121	2.4739
																										0.693563	4.0512	0.489466	3.41493			0.0861455	2.42645
																										0.694931	4.07596	0.490266	3.36563			0.0862788	2.38038
																										0.696298	4.09551	0.491066	3.31516			0.0864121	2.33574
																										0.697665	4.10922	0.491866	3.26542			0.0865455	2.29256
																										0.699032	4.11723	0.492666	3.21829			0.0866788	2.25089
																										0.700183	4.12013	0.493466	3.17558			0.0868121	2.21077
																										0.700508	4.12043	0.494266	3.13897			0.0869455	2.17225
																										0.700833	4.12055	0.495066	3.10997			0.0870788	2.13536
																										0.701158	4.12052	0.495866	3.08988			0.0872121	2.10013
																										0.701483	4.12036	0.496666	3.07979			0.0873455	2.06662
																										0.701808	4.12011	0.497136	3.07884			0.0874788	2.03483
																										0.702364	4.11951	0.497605	3.08174			0.0876121	2.00482
																										0.702919	4.11884	0.498165	3.09035			0.0877455	1.9766
																										0.703475	4.11824	0.498867	3.10912			0.0878788	1.95021
																										0.70403	4.11785	0.499667	3.14128			0.0880121	1.92567
																										0.704586	4.11782	0.500467	3.18456			0.0881455	1.90301
																										0.705414	4.11871	0.501267	3.23827			0.0882788	1.88225
																										0.706242	4.12105	0.502067	3.30135			0.0884121	1.86342
																										0.707069	4.12514	0.502867	3.37244			0.0885455	1.84653
																										0.707897	4.13122	0.503667	3.44989			0.0886788	1.8316
																										0.708725	4.13938	0.504467	3.53174			0.0888121	1.81866
																										0.709553	4.14965	0.505267	3.61585			0.0889455	1.80771
																										0.711017	4.17246	0.506067	3.6999			0.0890788	1.79877
																										0.712482	4.2001	0.506867	3.78151			0.0892121	1.79186
																										0.713946	4.23048	0.507667	3.8583			0.0893455	1.78699
																										0.715118	4.25501	0.508467	3.92799			0.0894788	1.78416
																										0.716291	4.27812	0.509267	3.98852			0.0896121	1.7834
																										0.717464	4.29846	0.510067	4.03807			0.0897455	1.7847
																										0.718636	4.31494	0.510867	4.07521			0.0898788	1.78807
																										0.719809	4.32683	0.511667	4.09895			0.0900121	1.79352
																										0.720981	4.33384	0.512387	4.10842			0.0901455	1.80105
																										0.722154	4.33615	0.512808	4.10869			0.0902788	1.81067
																										0.723181	4.33479	0.513229	4.10513			0.0904121	1.82237
																										0.724208	4.33097	0.513736	4.0959			0.0905455	1.83615
																										0.725052	4.32661	0.514362	4.07738			0.0906788	1.85201
																										0.725895	4.32173	0.5151	4.04622			0.0908121	1.86995
																										0.726738	4.31689	0.5159	4.00252			0.0909455	1.88996
																										0.727581	4.31263	0.5167	3.95041			0.0910788	1.91203
																										0.728424	4.30946	0.5175	3.89221			0.0912121	1.93615
																										0.729736	4.30772	0.5183	3.83046			0.0913455	1.96231
																										0.731049	4.3109	0.5191	3.7678			0.0914788	1.99049
																										0.732361	4.31952	0.5199	3.70693			0.0916121	2.02068
																										0.733673	4.33331	0.5207	3.65044			0.0917455	2.05287
																										0.734986	4.35126	0.5215	3.60076			0.0918788	2.08702
																										0.736298	4.37173	0.5223	3.56006			0.0920121	2.12312
																										0.737655	4.39337	0.5231	3.53017			0.0921455	2.16114
																										0.739012	4.41311	0.5239	3.51253			0.0922788	2.20106
																										0.740369	4.42877	0.524429	3.50808			0.0924121	2.24284
																										0.741726	4.43866	0.524958	3.50961			0.0925455	2.28646
																										0.743083	4.44187	0.525407	3.51564			0.0926788	2.33187
																										0.74444	4.43833	0.525984	3.5298			0.0928121	2.37903
																										0.745796	4.42888	0.526677	3.556			0.0929455	2.42792
																										0.747394	4.4124	0.527477	3.59815			0.0930788	2.47849
																										0.748991	4.39352	0.528277	3.65183			0.0932121	2.53069
																										0.750313	4.37888	0.529077	3.71531			0.0933455	2.58447
																										0.751636	4.3673	0.529877	3.78649			0.0934788	2.63979
																										0.752958	4.36026	0.530677	3.86292			0.0936121	2.69659
																										0.754047	4.3585	0.531477	3.94189			0.0937455	2.75482
																										0.755135	4.36046	0.532277	4.02055			0.0938788	2.81442
																										0.756224	4.36583	0.533077	4.09603			0.0940121	2.87533
																										0.757312	4.37397	0.533877	4.16551			0.0941455	2.93749
																										0.758401	4.38392	0.534677	4.22639			0.0942788	3.00084
																										0.759489	4.39456	0.535477	4.27639			0.0944121	3.06531
																										0.760578	4.40466	0.536277	4.31362			0.0945455	3.13084
																										0.761815	4.41397	0.537059	4.33638			0.0946788	3.19735
																										0.763052	4.41947	0.537739	4.34457			0.0948121	3.26477
																										0.764038	4.42037	0.538157	4.34416			0.0949455	3.33303
																										0.765023	4.41779	0.538575	4.33962			0.0950788	3.40206
																										0.766009	4.41165	0.539081	4.3287			0.0952121	3.47177
																										0.766994	4.40209	0.539696	4.30774			0.0953455	3.5421
																										0.76798	4.3895	0.540414	4.27339			0.0954788	3.61296
																										0.768965	4.37449	0.541214	4.22397			0.0956121	3.68426
																										0.769951	4.3578	0.542014	4.1649			0.0957455	3.75594
																										0.771411	4.33185	0.542814	4.09868			0.0958788	3.82791
																										0.772871	4.30702	0.543614	4.02812			0.0960121	3.90007
																										0.774331	4.28594	0.544414	3.95615			0.0961455	3.97236
																										0.77579	4.27052	0.545214	3.88575			0.0962788	4.04468
																										0.77725	4.26168	0.546014	3.81981			0.0964121	4.11694
																										0.77871	4.25917	0.546814	3.76102			0.0965455	4.18906
																										0.78017	4.26167	0.547614	3.71175			0.0966788	4.26096
																										0.781552	4.26668	0.548414	3.67397			0.0968121	4.33254
																										0.78269	4.2711	0.549214	3.6492			0.0969455	4.40373
																										0.783828	4.27438	0.549941	3.63879			0.0970788	4.47442
																										0.784966	4.27529	0.550349	3.63815			0.0972121	4.54453
																										0.786103	4.27282	0.550758	3.6413			0.0973455	4.61399
																										0.787241	4.26625	0.551246	3.64994			0.0974788	4.68269
																										0.788379	4.25525	0.551852	3.66791			0.0976121	4.75055
																										0.789516	4.23988	0.552569	3.6989			0.0977455	4.8175
																										0.791127	4.21157	0.553369	3.74479			0.0978788	4.88343
																										0.792738	4.17787	0.554169	3.80081			0.0980121	4.94827
																										0.794349	4.14214	0.554969	3.86469			0.0981455	5.01194
																										0.795959	4.10799	0.555769	3.93386			0.0982788	5.07435
																										0.79757	4.07865	0.556569	4.00547			0.0984121	5.13542
																										0.799181	4.05634	0.557369	4.07656			0.0985455	5.19508
																										0.800791	4.04196	0.558169	4.14419			0.0986788	5.25324
																										0.802402	4.03488	0.558969	4.20549			0.0988121	5.30983
																										0.804013	4.03316	0.559769	4.25787			0.0989455	5.36477
																										0.804514	4.03326	0.560569	4.29906			0.0990788	5.418
																										0.805014	4.0335	0.561369	4.32725			0.0992121	5.46944
																										0.805515	4.03378	0.562093	4.34049			0.0993455	5.51902
																										0.806016	4.03401	0.562524	4.34256			0.0994788	5.56668
																										0.806516	4.03407	0.562956	4.34022			0.0996121	5.61235
																										0.807017	4.03387	0.563396	4.33329			0.0997455	5.65598
																										0.807517	4.03332	0.563951	4.31811			0.0998788	5.6975
																										0.809066	4.02852	0.564609	4.2912			0.100012	5.73686
																										0.810614	4.01759	0.565364	4.24917			0.100145	5.774
																										0.812162	3.99956	0.566164	4.19321			0.100279	5.80888
																										0.81371	3.97459	0.566964	4.12752			0.100412	5.84145
																										0.815258	3.94402	0.567764	4.05457			0.100545	5.87165
																										0.816806	3.91006	0.568564	3.97707			0.100679	5.89946
																										0.818354	3.8755	0.569364	3.89787			0.100812	5.92483
																										0.819941	3.84241	0.570164	3.81986			0.100945	5.94773
																										0.821528	3.81439	0.570964	3.74581			0.101079	5.96812
																										0.823115	3.79337	0.571764	3.67831			0.101212	5.98598
																										0.824703	3.78018	0.572564	3.61964			0.101345	6.00128
																										0.82629	3.77446	0.573364	3.57171			0.101479	6.01399
																										0.827877	3.77479	0.574164	3.536			0.101612	6.02411
																										0.829176	3.77796	0.574964	3.51348			0.101745	6.0316
																										0.830475	3.78214	0.575695	3.50487			0.101879	6.03646
																										0.831774	3.78581	0.576148	3.50529			0.102012	6.03869
																										0.833073	3.78753	0.576602	3.51006			0.102145	6.03826
																										0.834372	3.78616	0.577153	3.52151			0.102279	6.03519
																										0.835671	3.78093	0.577825	3.54343			0.102412	6.02946
																										0.83697	3.77155	0.578613	3.57926			0.102545	6.02109
																										0.838445	3.75615	0.579413	3.62522			0.102679	6.01008
																										0.83992	3.73673	0.580213	3.67883			0.102812	5.99643
																										0.841395	3.71497	0.581013	3.73777			0.102945	5.98017
																										0.84287	3.69298	0.581813	3.79952			0.103079	5.96131
																										0.844345	3.673	0.582613	3.86144			0.103212	5.93986
																										0.84582	3.65712	0.583413	3.9209			0.103345	5.91585
																										0.847295	3.64699	0.584213	3.97531			0.103479	5.8893
																										0.84877	3.64365	0.585013	4.02229			0.103612	5.86024
																										0.850245	3.64735	0.585813	4.05972			0.103745	5.8287
																										0.85172	3.65756	0.586613	4.08584			0.103879	5.79471
																										0.85348	3.67647	0.587372	4.09894			0.104012	5.75831
																										0.85524	3.69966	0.587824	4.10101			0.104145	5.71953
																										0.857001	3.72341	0.588277	4.09866			0.104279	5.67842
																										0.858761	3.74414	0.588739	4.09166			0.104412	5.63501
																										0.860299	3.75757	0.58932	4.07627			0.104545	5.58935
																										0.861567	3.76457	0.590007	4.04891			0.104679	5.54149
																										0.862836	3.76776	0.590791	4.00608			0.104812	5.49148
																										0.86398	3.76762	0.591591	3.9509			0.104945	5.43936
																										0.865125	3.76518	0.592391	3.8857			0.105079	5.38519
																										0.866044	3.76204	0.593191	3.81242			0.105212	5.32903
																										0.866964	3.75838	0.593991	3.73323			0.105345	5.27092
																										0.867884	3.75471	0.594791	3.65045			0.105479	5.21092
																										0.868804	3.75158	0.595591	3.56648			0.105612	5.1491
																										0.869556	3.7498	0.596391	3.48366			0.105745	5.08552
																										0.870309	3.749	0.597191	3.40422			0.105879	5.02023
																										0.871061	3.74944	0.597991	3.3302			0.106012	4.9533
																										0.871814	3.75132	0.598791	3.2634			0.106145	4.88478
																										0.872567	3.7548	0.599591	3.20532			0.106279	4.81476
																										0.87366	3.76291	0.600391	3.15712			0.106412	4.74328
																										0.874753	3.77476	0.601191	3.11966			0.106545	4.67042
																										0.875846	3.7902	0.601991	3.09341			0.106679	4.59624
																										0.876939	3.80885	0.602791	3.07854			0.106812	4.52081
																										0.878032	3.83007	0.60338	3.07479			0.106945	4.4442
																										0.879125	3.85306	0.603969	3.07694			0.107079	4.36647
																										0.88064	3.88611	0.604508	3.08388			0.107212	4.28769
																										0.882154	3.91815	0.605199	3.09929			0.107345	4.20794
																										0.883668	3.94672	0.605999	3.12541			0.107479	4.12727
																										0.885183	3.96988	0.606799	3.15925			0.107612	4.04576
																										0.886697	3.98655	0.607599	3.19937			0.107745	3.96348
																										0.887957	3.99539	0.608399	3.24414			0.107879	3.88048
																										0.889216	4.00023	0.609199	3.29186			0.108012	3.79685
																										0.890041	4.00163	0.609999	3.34071			0.108145	3.71264
																										0.890632	4.00202	0.610799	3.38885			0.108279	3.62791
																										0.891223	4.00206	0.611599	3.43445			0.108412	3.54275
																										0.891815	4.00191	0.612399	3.47576			0.108545	3.4572
																										0.892406	4.00173	0.613199	3.51116			0.108679	3.37133
																										0.892997	4.00167	0.613999	3.53919			0.108812	3.28521
																										0.893251	4.00172	0.614799	3.55861			0.108945	3.19888
																										0.893504	4.00184	0.615599	3.56842			0.109079	3.11241
																										0.893758	4.00204	0.616066	3.56944			0.109212	3.02586
																										0.894012	4.00233	0.616533	3.56684			0.109345	2.93927
																										0.89452	4.00323	0.617075	3.55922			0.109479	2.8527
																										0.895029	4.00461	0.617752	3.54274			0.109612	2.76619
																										0.895537	4.00657	0.618546	3.51372			0.109745	2.6798
																										0.896046	4.00916	0.619346	3.4743			0.109879	2.59356
																										0.896555	4.01244	0.620146	3.42536			0.110012	2.50752
																										0.897548	4.02099	0.620946	3.36783			0.110145	2.42171
																										0.898541	4.03251	0.621746	3.30285			0.110279	2.33615
																										0.899535	4.04697	0.622546	3.2317			0.110412	2.25089
																										0.900528	4.06414	0.623346	3.15575			0.110545	2.16595
																										0.901521	4.08358	0.624146	3.07642			0.110679	2.08133
																										0.903	4.11535	0.624946	2.9951			0.110812	1.99707
																										0.904478	4.14836	0.625746	2.91317			0.110945	1.91317
																										0.905957	4.17967	0.626546	2.83185			0.111079	1.82962
																										0.906901	4.19783	0.627346	2.75229			0.111212	1.74644
																										0.907651	4.21074	0.628146	2.67546			0.111345	1.66361
																										0.908402	4.22203	0.628946	2.60217			0.111479	1.58112
																										0.909015	4.22993	0.629746	2.53305			0.111612	1.49895
																										0.909629	4.23659	0.630546	2.46857			0.111745	1.41707
																										0.910242	4.24199	0.631346	2.40904			0.111879	1.33544
																										0.910729	4.24537	0.632146	2.35464			0.112012	1.25402
																										0.911215	4.24797	0.632946	2.3054			0.112145	1.17275
																										0.911701	4.24984	0.633746	2.26126			0.112279	1.09158
																										0.912071	4.25079	0.634546	2.22208			0.112412	1.01042
																										0.912441	4.25136	0.635346	2.18762			0.112545	0.929195
																										0.91271	4.25156	0.636146	2.15763			0.112679	0.847804
																										0.912979	4.25158	0.636946	2.13181			0.112812	0.766135
																										0.913248	4.25144	0.637746	2.10985			0.112945	0.68406
																										0.913517	4.25115	0.638546	2.09143			0.113079	0.601436
																										0.914023	4.25027	0.639346	2.07622			0.113212	0.518099
																										0.91453	4.24902	0.640146	2.06393			0.113345	0.433864
																										0.915036	4.24751	0.640946	2.05426			0.113479	0.348521
																										0.915542	4.24585	0.641746	2.04694			0.113612	0.26183
																										0.916049	4.24417	0.642546	2.04171			0.113745	0.173521
																										0.917281	4.24065	0.643346	2.03836			0.113879	0.0832833
																										0.918514	4.23921	0.644146	2.03669			0.113942	0.0396172
																										0.919747	4.24115	0.644946	2.03651			0.113981	0.0127152
																										0.92098	4.2474	0.645661	2.0375			0.113999	-6.20788e-13
																										0.922213	4.25832	0.646461	2.03978			0.113999	0
																										0.923446	4.27373	0.647261	2.0432			0.114132	0
																										0.925144	4.30067	0.648061	2.04768			0.114266	0
																										0.926399	4.32328	0.648861	2.05318			0.114399	0
																										0.927655	4.34623	0.649661	2.05967			0.114532	0
																										0.92891	4.36766	0.650461	2.06714			0.114666	0
																										0.92994	4.38288	0.651261	2.07561			0.114799	0
																										0.930969	4.39514	0.652061	2.08511			0.114932	0
																										0.931998	4.40387	0.652861	2.09571			0.115066	0
																										0.933027	4.40877	0.653661	2.10748			0.115199	0
																										0.934056	4.40984	0.654461	2.12051			0.115332	0
																										0.935095	4.40732	0.655261	2.13491			0.115466	0
																										0.936134	4.40173	0.656061	2.1508			0.115599	0
																										0.937173	4.39388	0.656861	2.16832			0.115732	0
																										0.938211	4.38473	0.657661	2.1876			0.115866	0
																										0.93925	4.37533	0.658461	2.20881			0.115999	0
																										0.940354	4.36626	0.659261	2.23207			0.116132	0
																										0.941457	4.35927	0.660061	2.25754			0.116266	0
																										0.94256	4.3553	0.660861	2.28535			0.116399	0
																										0.943399	4.35468	0.661661	2.31563			0.116532	0
																										0.944238	4.35629	0.662461	2.34847			0.116666	0
																										0.945077	4.36011	0.663261	2.38395			0.116799	0
																										0.945916	4.366	0.664061	2.4221			0.116932	0
																										0.946755	4.3737	0.664861	2.46292			0.117066	0
																										0.947594	4.38283	0.665661	2.50636			0.117199	0
																										0.949022	4.4003	0.666461	2.55229			0.117332	0
																										0.95045	4.41788	0.667261	2.60054			0.117466	0
																										0.951877	4.4328	0.668061	2.65087			0.117599	0
																										0.953305	4.44262	0.668861	2.70296			0.117732	0
																										0.954391	4.44561	0.669661	2.75641			0.117866	0
																										0.955477	4.44427	0.670461	2.81078			0.117999	0
																										0.956564	4.4386	0.671261	2.86552			0.118132	0
																										0.95765	4.42896	0.672061	2.92007			0.118266	0
																										0.958736	4.41603	0.672861	2.97378			0.118399	0
																										0.959823	4.40078	0.673661	3.02601			0.118532	0
																										0.960909	4.38436	0.674461	3.07606			0.118666	0
																										0.962279	4.36385	0.675261	3.12329			0.118799	0
																										0.963649	4.34574	0.676061	3.16703			0.118932	0
																										0.965019	4.33195	0.676861	3.20669			0.119066	0
																										0.966389	4.32368	0.677661	3.24174			0.119199	0
																										0.967528	4.32127	0.678461	3.27176			0.119332	0
																										0.968668	4.32262	0.679261	3.2964			0.119466	0
																										0.969807	4.32705	0.680061	3.31548			0.119599	0
																										0.970946	4.33353	0.680861	3.32891			0.119732	0
																										0.972086	4.34077	0.681661	3.33678			0.119866	0
																										0.973225	4.34743	0.68246	3.3393			0.119999	0
																										0.974365	4.35216	0.683102	3.33771			0.120132	0
																										0.975621	4.35376	0.683706	3.33352			0.120266	0
																										0.976878	4.35045	0.684474	3.32482			0.120399	0
																										0.978135	4.34158	0.685274	3.31238			0.120532	0
																										0.979391	4.32716	0.686074	3.29726			0.120666	0
																										0.980648	4.30779	0.686874	3.28033			0.120799	0
																										0.981905	4.28463	0.687674	3.26252			0.120932	0
																										0.983438	4.25354	0.688474	3.24478			0.121066	0
																										0.984971	4.22238	0.689274	3.22807			0.121199	0
																										0.986504	4.19427	0.690074	3.21333			0.121332	0
																										0.988037	4.17171	0.690874	3.20145			0.121466	0
																										0.98957	4.15612	0.691674	3.19326			0.121599	0
																										0.991103	4.14765	0.692474	3.18948			0.121732	0
																										0.992635	4.1452	0.692978	3.18965			0.121866	0
																										0.993819	4.14604	0.693483	3.19194			0.121999	0
																										0.994784	4.14752	0.694093	3.19772			0.122132	0
																										0.995749	4.1489	0.69483	3.20926			0.122266	0
																										0.996714	4.14943	0.69563	3.22757			0.122399	0
																										0.997679	4.1484	0.69643	3.25189			0.122532	6.32783e-06
																										0.998644	4.14521	0.69723	3.28207			0.122666	3.9112e-05
																										0.999609	4.1394	0.69803	3.31774			0.122799	0.000121228
																										1.00057	4.13068	0.69883	3.35839			0.122932	0.000274518
																										1.00197	4.11274	0.69963	3.40329			0.123066	0.000519868
																										1.00336	4.08893	0.70043	3.45161			0.123199	0.000877275
																										1.00476	4.06042	0.70123	3.50232			0.123332	0.00136591
																										1.00615	4.02899	0.70203	3.55434			0.123466	0.0020042
																										1.00755	3.99679	0.70283	3.60646			0.123599	0.00280987
																										1.00894	3.96604	0.70363	3.65745			0.123732	0.00379998
																										1.01034	3.93874	0.70443	3.70609			0.123866	0.00499106
																										1.01217	3.91056	0.70523	3.75119			0.123999	0.00639905
																										1.01355	3.89609	0.70603	3.79165			0.124132	0.00803945
																										1.01493	3.88736	0.70683	3.8265			0.124266	0.00992731
																										1.01597	3.8841	0.70763	3.85496			0.124399	0.0120773
																										1.01701	3.88304	0.70843	3.87642			0.124532	0.0145038
																										1.01805	3.88347	0.70923	3.89055			0.124666	0.0172207
																										1.01909	3.88457	0.709979	3.89703			0.124799	0.020242
																										1.02013	3.88549	0.710421	3.89783			0.124932	0.0235811
																										1.02117	3.88542	0.710863	3.89645			0.125066	0.0272514
																										1.02301	3.88074	0.711346	3.89255			0.125199	0.0312663
																										1.02446	3.87135	0.711957	3.88426			0.125332	0.0356387
																										1.0259	3.85624	0.712688	3.86987			0.125466	0.0403819
																										1.02735	3.8357	0.713488	3.84939			0.125599	0.0455089
																										1.0288	3.81079	0.714288	3.82507			0.125732	0.0510327
																										1.03025	3.78321	0.715088	3.79818			0.125866	0.0569664
																										1.0317	3.75507	0.715888	3.77008			0.125999	0.063323
																										1.03327	3.72658	0.716688	3.74217			0.126132	0.0701159
																										1.03484	3.70271	0.717488	3.71586			0.126266	0.0773583
																										1.03641	3.68552	0.718288	3.69248			0.126399	0.0850636
																										1.03771	3.67721	0.719088	3.67326			0.126532	0.0932455
																										1.03893	3.6744	0.719888	3.65927			0.126666	0.101918
																										1.04015	3.6761	0.720685	3.6514			0.126799	0.111094
																										1.04137	3.68166	0.721176	3.64985			0.126932	0.120789
																										1.0426	3.69011	0.721668	3.65097			0.127066	0.131016
																										1.04382	3.7003	0.722135	3.65456			0.127199	0.141791
																										1.04491	3.70979	0.722726	3.66267			0.127332	0.153128
																										1.04601	3.71871	0.723427	3.67742			0.127466	0.165043
																										1.04671	3.7238	0.724227	3.70079			0.127599	0.17755
																										1.04741	3.72816	0.725027	3.7306			0.127732	0.190665
																										1.04794	3.73088	0.725827	3.76606			0.127866	0.204405
																										1.04847	3.73302	0.726627	3.80614			0.127999	0.218784
																										1.04889	3.73429	0.727427	3.84961			0.128132	0.233821
																										1.04932	3.73515	0.728227	3.89509			0.128266	0.24953
																										1.04963	3.73552	0.729027	3.9411			0.128399	0.265929
																										1.04995	3.73565	0.729827	3.98611			0.128532	0.283035
																										1.05026	3.73554	0.730627	4.0286			0.128666	0.300866
																										1.05058	3.73519	0.731427	4.06713			0.128799	0.319438
																										1.05163	3.73238	0.732227	4.1004			0.128932	0.338769
																										1.05268	3.72722	0.733027	4.12728			0.129066	0.358876
																										1.05373	3.72011	0.733827	4.14691			0.129199	0.379778
																										1.05477	3.71161	0.7346	4.15841			0.129332	0.401491
																										1.05582	3.70244	0.735133	4.16192			0.129466	0.424034
																										1.05694	3.69278	0.735515	4.16219			0.129599	0.447425
																										1.05806	3.68423	0.735897	4.1606			0.129732	0.47168
																										1.05918	3.67775	0.736363	4.1562			0.129866	0.496817
																										1.0603	3.67417	0.736944	4.14707			0.129999	0.522853
																										1.06142	3.67414	0.737631	4.1314			0.130132	0.549806
																										1.06254	3.67807	0.738423	4.10748			0.130266	0.577691
																										1.06384	3.68776	0.739223	4.07802			0.130399	0.606525
																										1.06514	3.70273	0.740023	4.04456			0.130532	0.636323
																										1.06644	3.72224	0.740823	4.00858			0.130666	0.667101
																										1.06773	3.74515	0.741623	3.97165			0.130799	0.698873
																										1.06903	3.77002	0.742423	3.93536			0.130932	0.731653
																										1.07033	3.79524	0.743223	3.90126			0.131066	0.765453
																										1.07163	3.81922	0.744023	3.87081			0.131199	0.800287
																										1.07345	3.8482	0.744823	3.84532			0.131332	0.836166
																										1.07527	3.86917	0.745623	3.82586			0.131466	0.873099
																										1.0766	3.87866	0.746423	3.81327			0.131599	0.911096
																										1.07792	3.88369	0.747141	3.80829			0.131732	0.950166
																										1.07883	3.88496	0.747564	3.80824			0.131866	0.990314
																										1.07945	3.88506	0.747988	3.81036			0.131999	1.03155
																										1.08007	3.8847	0.748499	3.81576			0.132132	1.07387
																										1.08069	3.88407	0.749125	3.8265			0.132266	1.11728
																										1.08131	3.88332	0.74986	3.84456			0.132399	1.16179
																										1.08193	3.88265	0.75066	3.87022			0.132532	1.20739
																										1.08267	3.88218	0.75146	3.90114			0.132666	1.25408
																										1.08342	3.88239	0.75226	3.93607			0.132799	1.30185
																										1.08416	3.88355	0.75306	3.97358			0.132932	1.35071
																										1.0849	3.88591	0.75386	4.01214			0.133066	1.40064
																										1.08565	3.88969	0.75466	4.05014			0.133199	1.45164
																										1.08639	3.89504	0.75546	4.08599			0.133332	1.50369
																										1.08773	3.90899	0.75626	4.11817			0.133466	1.55679
																										1.08907	3.9285	0.75706	4.14531			0.133599	1.61091
																										1.09041	3.95303	0.75786	4.1662			0.133732	1.66605
																										1.09175	3.98143	0.75866	4.17992			0.133866	1.72217
																										1.09309	4.01207	0.75936	4.18551			0.133999	1.77928
																										1.09443	4.04303	0.759744	4.18593			0.134132	1.83733
																										1.09577	4.07232	0.760127	4.18445			0.134266	1.8963
																										1.09741	4.10341	0.760582	4.18023			0.134399	1.95618
																										1.09906	4.12689	0.761149	4.17128			0.134532	2.01693
																										1.10039	4.13952	0.761817	4.15569			0.134666	2.07852
																										1.10173	4.14658	0.762581	4.13161			0.134799	2.14092
																										1.10274	4.14871	0.763381	4.10009			0.134932	2.2041
																										1.10304	4.1489	0.764181	4.0632			0.135066	2.26802
																										1.10334	4.14894	0.764981	4.02227			0.135199	2.33265
																										1.10364	4.14883	0.765781	3.97875			0.135332	2.39794
																										1.10394	4.1486	0.766581	3.93421			0.135466	2.46385
																										1.10424	4.14826	0.767381	3.89019			0.135599	2.53035
																										1.10482	4.14743	0.768181	3.84822			0.135732	2.59739
																										1.10539	4.14647	0.768981	3.80971			0.135866	2.66492
																										1.10596	4.14553	0.769781	3.77593			0.135999	2.7329
																										1.10653	4.14479	0.770581	3.74792			0.136132	2.80128
																										1.1071	4.1444	0.771381	3.72651			0.136266	2.87
																										1.10796	4.14478	0.772181	3.71222			0.136399	2.93903
																										1.10882	4.14673	0.772937	3.70552			0.136532	3.0083
																										1.10969	4.15061	0.773381	3.70466			0.136666	3.07776
																										1.11055	4.15667	0.773825	3.70605			0.136799	3.14736
																										1.11141	4.16504	0.774307	3.71001			0.136932	3.21705
																										1.11227	4.1757	0.774916	3.71847			0.137066	3.28676
																										1.11377	4.19914	0.775643	3.73319			0.137199	3.35644
																										1.11527	4.22747	0.776443	3.75441			0.137332	3.42604
																										1.11677	4.2583	0.777243	3.7798			0.137466	3.49548
																										1.11792	4.2818	0.778043	3.80808			0.137599	3.56472
																										1.11907	4.30361	0.778843	3.83787			0.137732	3.63369
																										1.12022	4.32246	0.779643	3.86772			0.137866	3.70233
																										1.12137	4.33737	0.780443	3.89616			0.137999	3.77059
																										1.12252	4.3477	0.781243	3.92179			0.138132	3.83839
																										1.12367	4.35325	0.782043	3.9433			0.138266	3.90568
																										1.12482	4.35425	0.782843	3.95954			0.138399	3.97239
																										1.12596	4.35137	0.783643	3.96955			0.138532	4.03847
																										1.12687	4.34695	0.784178	3.9724			0.138666	4.10385
																										1.12779	4.34136	0.78459	3.97237			0.138799	4.16846
																										1.1287	4.3353	0.785003	3.97034			0.138932	4.23225
																										1.12961	4.32949	0.78551	3.96505			0.139066	4.29516
																										1.13053	4.32463	0.786128	3.95446			0.139199	4.35711
																										1.1323	4.32012	0.786845	3.93653			0.139332	4.41806
																										1.13292	4.32063	0.787645	3.90972			0.139466	4.47794
																										1.13355	4.32236	0.788445	3.87632			0.139599	4.53669
																										1.13417	4.32535	0.789245	3.83714			0.139732	4.59425
																										1.1348	4.32959	0.790045	3.79321			0.139866	4.65057
																										1.13542	4.33503	0.790845	3.74569			0.139999	4.70558
																										1.13604	4.34159	0.791645	3.69584			0.140132	4.75923
																										1.13735	4.35833	0.792445	3.64496			0.140266	4.81146
																										1.13866	4.37781	0.793245	3.59438			0.140399	4.86223
																										1.13996	4.39801	0.794045	3.54535			0.140532	4.91147
																										1.14127	4.41677	0.794845	3.49907			0.140666	4.95913
																										1.14257	4.43206	0.795645	3.45656			0.140799	5.00517
																										1.14388	4.44227	0.796445	3.41875			0.140932	5.04954
																										1.14518	4.44636	0.797245	3.38633			0.141066	5.09219
																										1.14649	4.44406	0.798045	3.35984			0.141199	5.13307
																										1.14779	4.43586	0.798845	3.33959			0.141332	5.17214
																										1.14922	4.42159	0.799645	3.32568			0.141466	5.20937
																										1.15065	4.40409	0.800445	3.31804			0.141599	5.2447
																										1.15208	4.38613	0.801007	3.31627			0.141732	5.27811
																										1.15351	4.37048	0.801568	3.31729			0.141866	5.30956
																										1.15493	4.35943	0.802083	3.32053			0.141999	5.33902
																										1.15607	4.35494	0.802746	3.32761			0.142132	5.36645
																										1.1572	4.35455	0.803546	3.33996			0.142266	5.39183
																										1.15833	4.3581	0.804346	3.35565			0.142399	5.41513
																										1.15947	4.36498	0.805146	3.37371			0.142532	5.43632
																										1.1606	4.37423	0.805946	3.39312			0.142666	5.45539
																										1.16173	4.38461	0.806746	3.4128			0.142799	5.47232
																										1.16287	4.39475	0.807546	3.43171			0.142932	5.48709
																										1.1641	4.40387	0.808346	3.44881			0.143066	5.49969
																										1.16533	4.40948	0.809146	3.46311			0.143199	5.51011
																										1.16633	4.41059	0.809946	3.47375			0.143332	5.51833
																										1.16733	4.40817	0.810746	3.47993			0.143466	5.52435
																										1.16832	4.40208	0.811284	3.48128			0.143599	5.52817
																										1.16932	4.39241	0.811822	3.48015			0.143732	5.52979
																										1.17032	4.37952	0.812344	3.4766			0.143866	5.5292
																										1.17131	4.364	0.813	3.46856			0.143999	5.52642
																										1.17231	4.3466	0.813771	3.45394			0.144132	5.52144
																										1.1738	4.31911	0.814571	3.43285			0.144266	5.51429
																										1.17528	4.2925	0.815371	3.40588			0.144399	5.50496
																										1.17677	4.26962	0.816171	3.37335			0.144532	5.49348
																										1.17826	4.25257	0.816971	3.3357			0.144666	5.47986
																										1.17974	4.24238	0.817771	3.29352			0.144799	5.46412
																										1.18123	4.23887	0.818571	3.24747			0.144932	5.44628
																										1.18272	4.24066	0.819371	3.1983			0.145066	5.42636
																										1.18403	4.2448	0.820171	3.14679			0.145199	5.4044
																										1.18533	4.24935	0.820971	3.09376			0.145332	5.38042
																										1.18645	4.25203	0.821771	3.04			0.145466	5.35446
																										1.18757	4.25241	0.822571	2.98629			0.145599	5.32653
																										1.18868	4.24951	0.823371	2.93335			0.145732	5.29669
																										1.1898	4.24266	0.824171	2.88185			0.145866	5.26496
																										1.19092	4.23153	0.824971	2.83236			0.145999	5.2314
																										1.19203	4.21616	0.825771	2.78539			0.146132	5.19603
																										1.19376	4.18538	0.826571	2.74133			0.146266	5.1589
																										1.19515	4.15572	0.827371	2.70051			0.146399	5.12006
																										1.19654	4.12411	0.828171	2.66316			0.146532	5.07955
																										1.19794	4.09292	0.828971	2.62942			0.146666	5.03743
																										1.19908	4.06927	0.829771	2.59936			0.146799	4.99374
																										1.20022	4.04853	0.830571	2.57298			0.146932	4.94854
																										1.20137	4.03146	0.831371	2.55023			0.147066	4.90188
																										1.20251	4.01847	0.832171	2.531			0.147199	4.85382
																										1.20366	4.00959	0.832971	2.51512			0.147332	4.8044
																										1.20525	4.00327	0.833771	2.50242			0.147466	4.7537
																										1.20564	4.00266	0.834571	2.49267			0.147599	4.70177
																										1.20603	4.00233	0.835371	2.48564			0.147732	4.64867
																										1.20642	4.00222	0.836171	2.48107			0.147866	4.59446
																										1.20681	4.0023	0.836971	2.4787			0.147999	4.5392
																										1.2072	4.00253	0.837771	2.47827			0.148132	4.48297
																										1.20775	4.00299	0.83842	2.47915			0.148266	4.42583
																										1.2083	4.00351	0.839138	2.48123			0.148399	4.36783
																										1.20885	4.00394	0.839938	2.48467			0.148532	4.30905
																										1.20939	4.00414	0.840738	2.48905			0.148666	4.24956
																										1.20994	4.004	0.841538	2.49413			0.148799	4.18943
																										1.21071	4.00297	0.842338	2.49966			0.148932	4.12871
																										1.21149	4.0007	0.843138	2.50542			0.149066	4.0675
																										1.21226	3.99693	0.843938	2.51119			0.149199	4.00584
																										1.21304	3.99148	0.844738	2.51678			0.149332	3.94382
																										1.21381	3.98423	0.845538	2.52202			0.149466	3.8815
																										1.21458	3.97513	0.846338	2.52676			0.149599	3.81896
																										1.2165	3.94497	0.847138	2.53085			0.149732	3.75626
																										1.21842	3.90618	0.847938	2.5342			0.149866	3.69348
																										1.22034	3.86327	0.848738	2.53672			0.149999	3.63069
																										1.22226	3.82183	0.849538	2.53835			0.150132	3.56796
																										1.22418	3.78708	0.850338	2.53907			0.150266	3.50537
																										1.22575	3.76641	0.851138	2.53885			0.150399	3.44297
																										1.22703	3.75542	0.851938	2.53774			0.150532	3.38084
																										1.22832	3.7497	0.852738	2.53576			0.150666	3.31906
																										1.2293	3.74853	0.853538	2.533			0.150799	3.25769
																										1.23028	3.74968	0.854338	2.52956			0.150932	3.19679
																										1.23126	3.7526	0.855138	2.52554			0.151066	3.13644
																										1.23224	3.75665	0.855938	2.5211			0.151199	3.07671
																										1.23322	3.76114	0.856738	2.5164			0.151332	3.01766
																										1.2342	3.76539	0.857538	2.51161			0.151466	2.95935
																										1.23578	3.77015	0.858338	2.50695			0.151599	2.90184
																										1.2369	3.77086	0.859138	2.50262			0.151732	2.84521
																										1.23803	3.76867	0.859938	2.49885			0.151866	2.78951
																										1.23915	3.76332	0.860738	2.49588			0.151999	2.73481
																										1.24028	3.75478	0.861538	2.49396			0.152132	2.68115
																										1.2414	3.74334	0.862338	2.49334			0.152266	2.6286
																										1.24252	3.72955	0.862982	2.49395			0.152399	2.57722
																										1.24419	3.70639	0.86363	2.49571			0.152532	2.52705
																										1.24587	3.68287	0.86443	2.49969			0.152666	2.47816
																										1.24754	3.66236	0.86523	2.50587			0.152799	2.43058
																										1.24921	3.64791	0.86603	2.51451			0.152932	2.38438
																										1.25051	3.64232	0.86683	2.52583			0.153066	2.33959
																										1.25182	3.64236	0.86763	2.54003			0.153199	2.29626
																										1.25312	3.64809	0.86843	2.55729			0.153332	2.25445
																										1.25443	3.65908	0.86923	2.57778			0.153466	2.21418
																										1.25573	3.67442	0.87003	2.6016			0.153599	2.1755
																										1.25704	3.69282	0.87083	2.62882			0.153732	2.13845
																										1.25834	3.71276	0.87163	2.65947			0.153866	2.10306
																										1.25995	3.73701	0.87243	2.6935			0.153999	2.06938
																										1.26156	3.75833	0.87323	2.73082			0.154132	2.03743
																										1.26316	3.77452	0.87403	2.77125			0.154266	2.00724
																										1.26477	3.78433	0.87483	2.81454			0.154399	1.97885
																										1.26607	3.78753	0.87563	2.86036			0.154532	1.95228
																										1.26736	3.78704	0.87643	2.90831			0.154666	1.92756
																										1.26866	3.78383	0.87723	2.95789			0.154799	1.90472
																										1.26996	3.77925	0.87803	3.00856			0.154932	1.88378
																										1.27126	3.77482	0.87883	3.05969			0.155066	1.86476
																										1.27256	3.77214	0.87963	3.11061			0.155199	1.84768
																										1.27385	3.77267	0.88043	3.16062			0.155332	1.83257
																										1.27515	3.77757	0.88123	3.20897			0.155466	1.81943
																										1.27645	3.78763	0.88203	3.25495			0.155599	1.80829
																										1.27775	3.8031	0.88283	3.29787			0.155732	1.79916
																										1.27904	3.8237	0.88363	3.33706			0.155866	1.79206
																										1.28034	3.84859	0.88443	3.37194			0.155999	1.78699
																										1.28212	3.88744	0.88523	3.40203			0.156132	1.78397
																										1.28391	3.92779	0.88603	3.42696			0.156266	1.78301
																										1.28569	3.96515	0.88683	3.44649			0.156399	1.78411
																										1.28747	3.99567	0.88763	3.46051			0.156532	1.78729
																										1.2889	4.01355	0.88843	3.46908			0.156666	1.79254
																										1.29033	4.02518	0.889217	3.47241			0.156799	1.79988
																										1.29176	4.03113	0.889867	3.47156			0.156932	1.80929
																										1.29319	4.03275	0.890397	3.46866			0.157066	1.82079
																										1.29462	4.03202	0.891084	3.46225			0.157199	1.83438
																										1.29562	4.03134	0.891884	3.45158			0.157332	1.85004
																										1.29663	4.03149	0.892684	3.43819			0.157466	1.86779
																										1.29763	4.03321	0.893484	3.42295			0.157599	1.8876
																										1.29864	4.03719	0.894284	3.40679			0.157732	1.90947
																										1.29964	4.04392	0.895084	3.39068			0.157866	1.9334
																										1.30065	4.05371	0.895884	3.37559			0.157999	1.95937
																										1.30165	4.06667	0.896684	3.36244			0.158132	1.98736
																										1.30313	4.09106	0.897484	3.35214			0.158266	2.01736
																										1.3046	4.12059	0.898284	3.34547			0.158399	2.04936
																										1.30608	4.15309	0.898873	3.3433			0.158532	2.08333
																										1.30755	4.18586	0.899341	3.34342			0.158666	2.11925
																										1.30903	4.21609	0.899809	3.34527			0.158799	2.15709
																										1.31051	4.2413	0.900386	3.35008			0.158932	2.19683
																										1.31198	4.25973	0.901085	3.35976			0.159066	2.23844
																										1.31346	4.27064	0.901885	3.37616			0.159199	2.28189
																										1.31493	4.27442	0.902685	3.39823			0.159332	2.32713
																										1.31641	4.27253	0.903485	3.42577			0.159466	2.37414
																										1.31789	4.26731	0.904285	3.4584			0.159599	2.42287
																										1.31906	4.26265	0.905085	3.49558			0.159732	2.47328
																										1.32023	4.25912	0.905885	3.53657			0.159866	2.52533
																										1.32141	4.25803	0.906685	3.58052			0.159999	2.57897
																										1.32258	4.26041	0.907485	3.62641			0.160132	2.63415
																										1.32376	4.2669	0.908285	3.67315			0.160266	2.69082
																										1.32493	4.27771	0.909085	3.7196			0.160399	2.74892
																										1.3261	4.29254	0.909885	3.76457			0.160532	2.8084
																										1.32766	4.31697	0.910685	3.80692			0.160666	2.86919
																										1.32921	4.34437	0.911485	3.84554			0.160799	2.93125
																										1.33076	4.37136	0.912285	3.87947			0.160932	2.99449
																										1.33231	4.39451	0.913085	3.90787			0.161066	3.05887
																										1.33386	4.411	0.913885	3.93008			0.161199	3.1243
																										1.33506	4.418	0.914685	3.94568			0.161332	3.19073
																										1.33599	4.41982	0.915461	3.95429			0.161466	3.25807
																										1.33692	4.41857	0.915982	3.95646			0.161599	3.32627
																										1.33785	4.41457	0.916503	3.95581			0.161732	3.39523
																										1.33878	4.4083	0.916938	3.95318			0.161866	3.4649
																										1.33972	4.40038	0.917501	3.9471			0.161999	3.53518
																										1.34065	4.39152	0.918183	3.93605			0.162132	3.606
																										1.34185	4.37995	0.918983	3.91859			0.162266	3.67728
																										1.34305	4.36972	0.919783	3.89723			0.162399	3.74893
																										1.34426	4.36228	0.920583	3.87312			0.162532	3.82088
																										1.34546	4.35871	0.921383	3.8475			0.162666	3.89304
																										1.34591	4.35851	0.922183	3.82168			0.162799	3.96533
																										1.34636	4.35895	0.922983	3.79695			0.162932	4.03766
																										1.34681	4.36004	0.923783	3.77458			0.163066	4.10994
																										1.34727	4.36176	0.924583	3.75572			0.163199	4.1821
																										1.34772	4.36409	0.925383	3.7414			0.163332	4.25403
																										1.34817	4.36701	0.926183	3.73247			0.163466	4.32566
																										1.34915	4.37513	0.926734	3.72979			0.163599	4.39689
																										1.35014	4.38521	0.927153	3.72976			0.163732	4.46765
																										1.35112	4.39651	0.927572	3.73152			0.163866	4.53783
																										1.3521	4.40816	0.928087	3.73617			0.163999	4.60736
																										1.35309	4.41926	0.928718	3.74558			0.164132	4.67615
																										1.35389	4.42726	0.929455	3.76164			0.164266	4.74411
																										1.35452	4.43255	0.930255	3.7849			0.164399	4.81116
																										1.35515	4.43679	0.931055	3.81359			0.164532	4.8772
																										1.35561	4.43916	0.931855	3.84685			0.164666	4.94217
																										1.35608	4.44081	0.932655	3.88364			0.164799	5.00596
																										1.35642	4.44156	0.933455	3.92273			0.164932	5.06851
																										1.35669	4.44185	0.934255	3.96281			0.165066	5.12972
																										1.35696	4.44187	0.935055	4.0025			0.165199	5.18953
																										1.35723	4.44162	0.935855	4.0404			0.165332	5.24784
																										1.35751	4.44109	0.936655	4.07518			0.165466	5.3046
																										1.35847	4.43705	0.937455	4.10561			0.165599	5.35971
																										1.35943	4.42975	0.938255	4.13061			0.165732	5.41312
																										1.36039	4.41951	0.939055	4.14931			0.165866	5.46474
																										1.36135	4.40689	0.939842	4.16097			0.165999	5.51451
																										1.36231	4.39257	0.940528	4.16539			0.166132	5.56237
																										1.36339	4.37544	0.940931	4.16545			0.166266	5.60825
																										1.36447	4.35838	0.941334	4.16366			0.166399	5.65208
																										1.36555	4.34256	0.94182	4.15908			0.166532	5.69382
																										1.36663	4.32901	0.942416	4.14996			0.166666	5.73339
																										1.36772	4.31853	0.943115	4.1347			0.166799	5.77076
																										1.36881	4.31154	0.943915	4.11185			0.166932	5.80587
																										1.36991	4.30838	0.944715	4.08423			0.167066	5.83866
																										1.371	4.30877	0.945515	4.05303			0.167199	5.86911
																										1.3721	4.31213	0.946315	4.01958			0.167332	5.89715
																										1.37298	4.31639	0.947115	3.98527			0.167466	5.92277
																										1.37386	4.32142	0.947915	3.95156			0.167599	5.94591
																										1.37474	4.32662	0.948715	3.91981			0.167732	5.96655
																										1.37561	4.33133	0.949515	3.89133			0.167866	5.98466
																										1.37649	4.33496	0.950315	3.86728			0.167999	6.00021
																										1.37805	4.33704	0.951115	3.8486			0.168132	6.01318
																										1.37933	4.33316	0.951915	3.83605			0.168266	6.02355
																										1.38061	4.32344	0.952655	3.8303			0.168399	6.0313
																										1.3819	4.30787	0.953079	3.82963			0.168532	6.03642
																										1.38318	4.28713	0.953503	3.83089			0.168666	6.0389
																										1.38446	4.26249	0.953974	3.83449			0.168799	6.03873
																										1.38575	4.23563	0.954565	3.84225			0.168932	6.03591
																										1.38716	4.2058	0.955268	3.85587			0.169066	6.03045
																										1.38857	4.17808	0.956068	3.87659			0.169199	6.02233
																										1.38998	4.15462	0.956868	3.90203			0.169332	6.01157
																										1.39139	4.13686	0.957668	3.93107			0.169466	5.99818
																										1.3928	4.12537	0.958468	3.96247			0.169599	5.98217
																										1.39421	4.11972	0.959268	3.99486			0.169732	5.96356
																										1.39502	4.11871	0.960068	4.02683			0.169866	5.94236
																										1.39557	4.11871	0.960868	4.05698			0.169999	5.9186
																										1.39612	4.11913	0.961668	4.08396			0.170132	5.89229
																										1.39667	4.11983	0.962468	4.10655			0.170266	5.86347
																										1.39722	4.12068	0.963268	4.1237			0.170399	5.83216
																										1.39777	4.12153	0.964061	4.13447			0.170532	5.79841
																										1.39849	4.1224	0.964607	4.138			0.170666	5.76224
																										1.39921	4.12271	0.964994	4.13847			0.170799	5.72368
																										1.39993	4.12216	0.965381	4.13724			0.170932	5.68279
																										1.40065	4.1205	0.965831	4.13366			0.171066	5.6396
																										1.40137	4.1175	0.966394	4.12595			0.171199	5.59415
																										1.40209	4.11299	0.967057	4.11237			0.171332	5.5465
																										1.40342	4.10033	0.967816	4.09123			0.171466	5.49668
																										1.40474	4.08192	0.968616	4.06308			0.171599	5.44476
																										1.40607	4.05826	0.969416	4.02982			0.171732	5.39078
																										1.4074	4.03044	0.970216	3.99254			0.171866	5.3348
																										1.40873	4.00008	0.971016	3.95248			0.171999	5.27687
																										1.41006	3.96904	0.971816	3.91096			0.172132	5.21705
																										1.41139	3.93928	0.972616	3.86934			0.172266	5.1554
																										1.4132	3.90384	0.973416	3.82897			0.172399	5.09197
																										1.41501	3.87733	0.974216	3.79111			0.172532	5.02684
																										1.41635	3.86453	0.975016	3.75692			0.172666	4.96005
																										1.41768	3.8572	0.975816	3.72738			0.172799	4.89168
																										1.41869	3.85478	0.976616	3.70329			0.172932	4.82179
																										1.4197	3.85445	0.977416	3.68522			0.173066	4.75045
																										1.42071	3.85554	0.978216	3.67349			0.173199	4.67771
																										1.42171	3.8573	0.978966	3.66834			0.173332	4.60364
																										1.42272	3.85893	0.979387	3.6679			0.173466	4.52832
																										1.42373	3.85969	0.979807	3.66916			0.173599	4.45181
																										1.4254	3.85726	0.980302	3.67273			0.173732	4.37418
																										1.42678	3.85036	0.980927	3.68024			0.173866	4.2955
																										1.42816	3.8383	0.981675	3.69317			0.173999	4.21582
																										1.42954	3.82112	0.982475	3.71098			0.174132	4.13523
																										1.43093	3.79954	0.983275	3.73191			0.174266	4.05379
																										1.43231	3.77488	0.984075	3.75482			0.174399	3.97157
																										1.43369	3.74887	0.984875	3.77849			0.174532	3.88863
																										1.4352	3.72122	0.985675	3.80167			0.174666	3.80505
																										1.4367	3.6968	0.986475	3.82314			0.174799	3.72088
																										1.43821	3.67779	0.987275	3.84173			0.174932	3.63619
																										1.43972	3.66571	0.988075	3.85638			0.175066	3.55106
																										1.44087	3.6616	0.988875	3.86616			0.175199	3.46554
																										1.44202	3.66184	0.989608	3.87021			0.175332	3.37969
																										1.44317	3.66603	0.990042	3.8702			0.175466	3.29357
																										1.44432	3.67354	0.990476	3.86833			0.175599	3.20725
																										1.44547	3.68352	0.990997	3.86354			0.175732	3.12079
																										1.44662	3.69495	0.991628	3.85397			0.175866	3.03423
																										1.44782	3.70721	0.992359	3.83779			0.175999	2.94763
																										1.44902	3.71864	0.993159	3.81399			0.176132	2.86105
																										1.45022	3.72815	0.993959	3.78425			0.176266	2.77452
																										1.45142	3.7349	0.994759	3.74917			0.176399	2.68811
																										1.45262	3.73832	0.995559	3.70954			0.176532	2.60184
																										1.45351	3.73857	0.996359	3.66628			0.176666	2.51577
																										1.45441	3.73689	0.997159	3.6204			0.176799	2.42992
																										1.4553	3.73345	0.997959	3.57298			0.176932	2.34434
																										1.4562	3.7285	0.998759	3.5251			0.177066	2.25904
																										1.45709	3.7224	0.999559	3.47785			0.177199	2.17405
																										1.45799	3.71559	1.00036	3.43224			0.177332	2.08939
																										1.45926	3.70566	1.00116	3.38921			0.177466	2.00509
																										1.46052	3.69671	1.00196	3.34959			0.177599	1.92114
																										1.46179	3.69017	1.00276	3.31405			0.177732	1.83755
																										1.46305	3.68728	1.00356	3.28315			0.177866	1.75432
																										1.46432	3.68902	1.00436	3.25726			0.177999	1.67145
																										1.46559	3.69596	1.00516	3.2366			0.178132	1.58892
																										1.46685	3.7082	1.00596	3.22124			0.178266	1.5067
																										1.46822	3.72694	1.00676	3.21107			0.178399	1.42479
																										1.46959	3.7504	1.00756	3.20585			0.178532	1.34312
																										1.47095	3.77706	1.0081	3.20495			0.178666	1.26167
																										1.47232	3.80507	1.00864	3.20598			0.178799	1.18039
																										1.47369	3.83249	1.0092	3.20889			0.178932	1.09919
																										1.47505	3.85748	1.00991	3.21496			0.179066	1.01803
																										1.47642	3.87851	1.01071	3.22444			0.179199	0.936802
																										1.47808	3.89735	1.01151	3.23596			0.179332	0.85542
																										1.47936	3.90661	1.01231	3.24873			0.179466	0.773771
																										1.48065	3.91149	1.01311	3.26192			0.179599	0.691728
																										1.48158	3.91278	1.01391	3.2747			0.179732	0.60915
																										1.48251	3.91273	1.01471	3.28626			0.179866	0.525876
																										1.48343	3.91189	1.01551	3.29583			0.179999	0.44172
																										1.48436	3.91086	1.01631	3.30269			0.180132	0.356478
																										1.48528	3.91025	1.01711	3.30621			0.180266	0.269911
																										1.48621	3.91069	1.0176	3.30649			0.180399	0.181752
																										1.48738	3.9136	1.0181	3.30517			0.180532	0.0916947
																										1.48856	3.92001	1.01869	3.30138			0.180596	0.0479423
																										1.48973	3.93054	1.01942	3.29324			0.18066	0.00363538
																										1.49091	3.94545	1.02022	3.27973			0.180665	-1.23851e-12
																										1.49208	3.96458	1.02102	3.26138			0.180665	0
																										1.49326	3.98738	1.02182	3.23822			0.180798	0
																										1.49497	4.02522	1.02262	3.21043			0.180931	0
																										1.49667	4.06514	1.02342	3.17828			0.181065	0
																										1.49838	4.1029	1.02422	3.14214			0.181198	0
																										1.50009	4.1346	1.02502	3.10245			0.181331	0
																										1.50155	4.15479	1.02582	3.05972			0.181465	0
																										1.50301	4.16789	1.02662	3.01451			0.181598	0
																										1.50443	4.17416	1.02742	2.96739			0.181731	0
																										1.50533	4.1753	1.02822	2.91894			0.181865	0
																										1.50563	4.17529	1.02902	2.86974			0.181998	0
																										1.50593	4.17512	1.02982	2.82034			0.182131	0
																										1.50623	4.17481	1.03062	2.77125			0.182265	0
																										1.50653	4.17438	1.03142	2.72295			0.182398	0
																										1.50684	4.17385	1.03222	2.67583			0.182531	0
																										1.50746	4.17254	1.03302	2.63026			0.182665	0
																										1.50809	4.17112	1.03382	2.58653			0.182798	0
																										1.50872	4.16981	1.03462	2.54485			0.182931	0
																										1.50935	4.16883	1.03542	2.50541			0.183065	0
																										1.50997	4.16839	1.03622	2.46831			0.183198	0
																										1.51081	4.16895	1.03702	2.43362			0.183331	0
																										1.51164	4.17118	1.03782	2.40135			0.183465	0
																										1.51248	4.17536	1.03862	2.3715			0.183598	0
																										1.51331	4.18169	1.03942	2.344			0.183731	0
																										1.51415	4.19023	1.04022	2.31879			0.183865	0
																										1.51498	4.20094	1.04102	2.29576			0.183998	0
																										1.51687	4.2319	1.04182	2.27481			0.184131	0
																										1.51828	4.25946	1.04262	2.25582			0.184265	0
																										1.51946	4.28351	1.04342	2.23868			0.184398	0
																										1.52063	4.30688	1.04422	2.22326			0.184531	0
																										1.52181	4.32808	1.04502	2.20946			0.184665	0
																										1.52298	4.3458	1.04582	2.19717			0.184798	0
																										1.52416	4.35908	1.04662	2.18628			0.184931	0
																										1.52534	4.36737	1.04742	2.17673			0.185065	0
																										1.52652	4.37051	1.04822	2.16844			0.185198	0
																										1.52766	4.3691	1.04902	2.16136			0.185331	0
																										1.5288	4.36415	1.04982	2.15545			0.185465	0
																										1.5297	4.3584	1.05062	2.1507			0.185598	0
																										1.53061	4.35179	1.05142	2.14711			0.185731	0
																										1.53152	4.34506	1.05222	2.14469			0.185865	0
																										1.53243	4.33892	1.05302	2.1435			0.185998	0
																										1.53334	4.33403	1.05365	2.14345			0.186131	0
																										1.53484	4.33021	1.05428	2.14424			0.186265	0
																										1.53598	4.3318	1.05507	2.14645			0.186398	0
																										1.53711	4.33765	1.05587	2.15021			0.186531	0
																										1.53825	4.34758	1.05667	2.15562			0.186665	0
																										1.53939	4.36099	1.05747	2.16281			0.186798	0
																										1.54053	4.37687	1.05827	2.17196			0.186931	0
																										1.54167	4.39396	1.05907	2.18323			0.187065	0
																										1.54295	4.41278	1.05987	2.19681			0.187198	0
																										1.54422	4.42927	1.06067	2.21289			0.187331	0
																										1.5455	4.44161	1.06147	2.23168			0.187465	0
																										1.54678	4.44847	1.06227	2.25337			0.187598	0
																										1.5477	4.44958	1.06307	2.27815			0.187731	0
																										1.54862	4.44746	1.06387	2.3062			0.187865	0
																										1.54954	4.44227	1.06467	2.33767			0.187998	0
																										1.55045	4.43439	1.06547	2.37268			0.188131	0
																										1.55137	4.42431	1.06627	2.41132			0.188265	0
																										1.55229	4.4127	1.06707	2.45361			0.188398	0
																										1.55354	4.39578	1.06787	2.49953			0.188531	0
																										1.55479	4.37931	1.06867	2.54896			0.188665	0
																										1.55603	4.36511	1.06947	2.60172			0.188798	0
																										1.55728	4.35466	1.07027	2.65753			0.188931	0
																										1.55853	4.34895	1.07107	2.716			0.189065	0
																										1.55978	4.34833	1.07187	2.77666			0.189198	6.24952e-06
																										1.56103	4.35248	1.07267	2.83893			0.189331	3.88031e-05
																										1.56233	4.36092	1.07347	2.90214			0.189465	0.000120543
																										1.56364	4.37188	1.07427	2.96552			0.189598	0.000273319
																										1.56494	4.38331	1.07507	3.02824			0.189731	0.000518022
																										1.56625	4.39306	1.07587	3.08943			0.189865	0.000874654
																										1.56755	4.39911	1.07667	3.14817			0.189998	0.0013624
																										1.56855	4.40027	1.07747	3.20354			0.190131	0.00199967
																										1.56955	4.39789	1.07827	3.25468			0.190265	0.00280421
																										1.57055	4.39176	1.07907	3.30074			0.190398	0.00379309
																										1.57155	4.38195	1.07987	3.341			0.190531	0.00498283
																										1.57255	4.36879	1.08067	3.37484			0.190665	0.00638938
																										1.57355	4.35283	1.08147	3.40181			0.190798	0.00802824
																										1.57455	4.33484	1.08227	3.42159			0.190931	0.00991446
																										1.57604	4.30616	1.08307	3.43409			0.191065	0.0120627
																										1.57753	4.27807	1.08387	3.43938			0.191198	0.0144874
																										1.57902	4.25352	1.08439	3.43905			0.191331	0.0172024
																										1.58051	4.23477	1.08492	3.43586			0.191465	0.0202217
																										1.582	4.223	1.08556	3.42828			0.191598	0.0235587
																										1.58349	4.21816	1.08636	3.41391			0.191731	0.0272269
																										1.58498	4.21897	1.08716	3.39463			0.191865	0.0312394
																										1.58647	4.22318	1.08796	3.37152			0.191998	0.0356096
																										1.58758	4.22686	1.08876	3.34568			0.192131	0.0403504
																										1.5887	4.22958	1.08956	3.31831			0.192265	0.0454748
																										1.58982	4.23015	1.09036	3.29064			0.192398	0.050996
																										1.59094	4.22755	1.09116	3.26393			0.192531	0.056927
																										1.59206	4.22106	1.09196	3.23942			0.192665	0.063281
																										1.59317	4.21028	1.09276	3.21826			0.192798	0.070071
																										1.59429	4.19518	1.09356	3.20156			0.192931	0.0773105
																										1.59588	4.16713	1.09436	3.19029			0.193065	0.0850128
																										1.59746	4.13329	1.09516	3.18526			0.193198	0.0931916
																										1.59905	4.09676	1.09567	3.18562			0.193331	0.101861
																										1.60063	4.06104	1.09618	3.18894			0.193465	0.111034
																										1.60222	4.02937	1.0968	3.19706			0.193598	0.120725
																										1.6038	4.00425	1.09754	3.21296			0.193731	0.130949
																										1.60539	3.98694	1.09834	3.23743			0.193865	0.141721
																										1.60697	3.97734	1.09914	3.26943			0.193998	0.153054
																										1.60856	3.97402	1.09994	3.30852			0.194131	0.164965
																										1.60916	3.9739	1.10074	3.35408			0.194265	0.177468
																										1.60976	3.97416	1.10154	3.40524			0.194398	0.190579
																										1.61037	3.97465	1.10234	3.46092			0.194531	0.204315
																										1.61097	3.97518	1.10314	3.51988			0.194665	0.21869
																										1.61157	3.97556	1.10394	3.58071			0.194798	0.233722
																										1.61217	3.97564	1.10474	3.64189			0.194931	0.249427
																										1.61277	3.97525	1.10554	3.70187			0.195065	0.265822
																										1.61358	3.97371	1.10634	3.75906			0.195198	0.282924
																										1.61439	3.97073	1.10714	3.81194			0.195331	0.30075
																										1.6152	3.96605	1.10794	3.85909			0.195465	0.319317
																										1.61601	3.95952	1.10874	3.89926			0.195598	0.338643
																										1.61681	3.95102	1.10954	3.93144			0.195731	0.358745
																										1.61762	3.94058	1.11034	3.95485			0.195865	0.379642
																										1.61843	3.92827	1.11114	3.96905			0.195998	0.40135
																										1.62038	3.89216	1.11185	3.9738			0.196131	0.423888
																										1.62232	3.85037	1.11241	3.97246			0.196265	0.447273
																										1.62427	3.80837	1.11287	3.96805			0.196398	0.471522
																										1.62597	3.77598	1.11346	3.95833			0.196531	0.496654
																										1.62767	3.75081	1.11417	3.94108			0.196665	0.522685
																										1.62905	3.73702	1.11497	3.91511			0.196798	0.549631
																										1.63043	3.72944	1.11577	3.88359			0.196931	0.577511
																										1.63168	3.72756	1.11657	3.84804			0.197065	0.606338
																										1.63261	3.7288	1.11737	3.81015			0.197198	0.636131
																										1.63353	3.73179	1.11817	3.77169			0.197331	0.666902
																										1.63445	3.73601	1.11897	3.73444			0.197465	0.698668
																										1.63538	3.74092	1.11977	3.70013			0.197598	0.731441
																										1.6363	3.74595	1.12057	3.67039			0.197731	0.765236
																										1.63706	3.74976	1.12137	3.64666			0.197865	0.800063
																										1.63766	3.75236	1.12217	3.63017			0.197998	0.835935
																										1.63826	3.75447	1.12294	3.62206			0.198131	0.872862
																										1.6387	3.75564	1.12338	3.62102			0.198265	0.910852
																										1.63914	3.75644	1.12382	3.62276			0.198398	0.949915
																										1.63946	3.75677	1.1243	3.62783			0.198531	0.990056
																										1.63977	3.75687	1.1249	3.63892			0.198665	1.03128
																										1.64009	3.75675	1.12562	3.65865			0.198798	1.0736
																										1.6404	3.75638	1.12642	3.68885			0.198931	1.117
																										1.64114	3.7546	1.12722	3.72679			0.199065	1.1615
																										1.64187	3.75148	1.12802	3.77135			0.199198	1.20709
																										1.6426	3.74703	1.12882	3.82111			0.199331	1.25378
																										1.64334	3.74131	1.12962	3.87445			0.199465	1.30155
																										1.64407	3.73444	1.13042	3.92957			0.199598	1.3504
																										1.64541	3.71946	1.13122	3.98455			0.199731	1.40032
																										1.64676	3.70247	1.13202	4.03748			0.199865	1.45132
																										1.6481	3.68505	1.13282	4.08649			0.199998	1.50336
																										1.64944	3.66913	1.13362	4.12982			0.200131	1.55645
																										1.65034	3.65997	1.13442	4.16593			0.200265	1.61057
																										1.65104	3.6541	1.13522	4.19355			0.200398	1.6657
																										1.65173	3.64949	1.13602	4.21173			0.200531	1.72182
																										1.65225	3.64695	1.13673	4.21949			0.200665	1.77891
																										1.65277	3.64525	1.13713	4.22033			0.200798	1.83696
																										1.65314	3.64455	1.13753	4.2186			0.200931	1.89593
																										1.65343	3.64433	1.13798	4.21365			0.201065	1.9558
																										1.65371	3.64439	1.13854	4.20304			0.201198	2.01655
																										1.654	3.64472	1.13922	4.1845			0.201331	2.07813
																										1.65429	3.64534	1.13999	4.15584			0.201465	2.14053
																										1.65546	3.65072	1.14079	4.11937			0.201598	2.2037
																										1.65664	3.6605	1.14159	4.07746			0.201731	2.26762
																										1.65781	3.67417	1.14239	4.03191			0.201865	2.33224
																										1.65899	3.69089	1.14319	3.98468			0.201998	2.39753
																										1.66016	3.70962	1.14399	3.93775			0.202131	2.46344
																										1.66141	3.73051	1.14479	3.89309			0.202265	2.52993
																										1.66266	3.75089	1.14559	3.85256			0.202398	2.59697
																										1.66391	3.76942	1.14639	3.81785			0.202531	2.6645
																										1.66517	3.78497	1.14719	3.79037			0.202665	2.73247
																										1.66642	3.79676	1.14799	3.77128			0.202798	2.80085
																										1.66767	3.80442	1.14875	3.76163			0.202931	2.86957
																										1.66896	3.80811	1.14921	3.75995			0.203065	2.93859
																										1.67004	3.80833	1.14968	3.76151			0.203198	3.00786
																										1.67112	3.80656	1.15013	3.76622			0.203331	3.07733
																										1.67219	3.80359	1.15071	3.77661			0.203465	3.14693
																										1.67327	3.80028	1.1514	3.79511			0.203598	3.21661
																										1.67435	3.79758	1.1522	3.82416			0.203731	3.28633
																										1.67543	3.79639	1.153	3.86027			0.203865	3.35601
																										1.6765	3.79756	1.1538	3.90197			0.203998	3.4256
																										1.67777	3.80287	1.1546	3.94754			0.204131	3.49505
																										1.67904	3.81313	1.1554	3.99511			0.204265	3.56429
																										1.68032	3.82862	1.1562	4.04269			0.204398	3.63326
																										1.68159	3.8491	1.157	4.0883			0.204531	3.70191
																										1.68286	3.87381	1.1578	4.12999			0.204665	3.77016
																										1.68413	3.90157	1.1586	4.16599			0.204798	3.83797
																										1.68588	3.94196	1.1594	4.19473			0.204931	3.90526
																										1.68763	3.98091	1.1602	4.21493			0.205065	3.97198
																										1.68937	4.01435	1.16094	4.22518			0.205198	4.03806
																										1.69093	4.03703	1.1614	4.22726			0.205331	4.10344
																										1.69248	4.05212	1.16187	4.22593			0.205465	4.16806
																										1.69387	4.05942	1.1623	4.22165			0.205598	4.23186
																										1.69486	4.06161	1.16284	4.212			0.205731	4.29477
																										1.69517	4.06187	1.16349	4.19462			0.205865	4.35673
																										1.69548	4.06199	1.16423	4.16718			0.205998	4.41769
																										1.69579	4.06196	1.16503	4.12978			0.206131	4.47758
																										1.69609	4.06183	1.16583	4.08548			0.206265	4.53633
																										1.6964	4.0616	1.16663	4.03587			0.206398	4.5939
																										1.69694	4.06105	1.16743	3.98274			0.206531	4.65023
																										1.69748	4.06043	1.16823	3.92801			0.206665	4.70525
																										1.69802	4.05987	1.16903	3.8736			0.206798	4.75891
																										1.69856	4.0595	1.16983	3.82142			0.206931	4.81115
																										1.69911	4.05946	1.17063	3.77325			0.207065	4.86192
																										1.69995	4.06034	1.17143	3.73069			0.207198	4.91117
																										1.7008	4.06274	1.17223	3.69508			0.207331	4.95885
																										1.70164	4.067	1.17303	3.6675			0.207465	5.0049
																										1.70249	4.07338	1.17383	3.64869			0.207598	5.04927
																										1.70334	4.08202	1.1746	3.63924			0.207731	5.09193
																										1.70418	4.09294	1.17508	3.63768			0.207865	5.13282
																										1.70559	4.11579	1.17555	3.6393			0.207998	5.17191
																										1.707	4.1435	1.17602	3.64406			0.208131	5.20915
																										1.70841	4.17423	1.17663	3.6544			0.208265	5.24449
																										1.70982	4.20563	1.17735	3.67256			0.208398	5.27792
																										1.71123	4.23492	1.17815	3.69915			0.208531	5.30938
																										1.7121	4.25117	1.17895	3.73125			0.208665	5.33885
																										1.71281	4.26285	1.17975	3.76733			0.208798	5.36629
																										1.71352	4.27295	1.18055	3.8057			0.208931	5.39168
																										1.7141	4.28002	1.18135	3.84458			0.209065	5.41499
																										1.71469	4.28587	1.18215	3.88219			0.209198	5.4362
																										1.71527	4.29049	1.18295	3.91677			0.209331	5.45529
																										1.71573	4.29324	1.18375	3.94667			0.209465	5.47223
																										1.71618	4.29526	1.18455	3.97041			0.209598	5.48702
																										1.71655	4.29639	1.18535	3.98675			0.209731	5.49963
																										1.71693	4.29708	1.1861	3.99448			0.209865	5.51006
																										1.7172	4.2973	1.18652	3.9954			0.209998	5.51829
																										1.71746	4.29732	1.18695	3.99371			0.210131	5.52433
																										1.71773	4.29714	1.18742	3.98877			0.210265	5.52816
																										1.718	4.29677	1.188	3.97803			0.210398	5.52979
																										1.71854	4.29552	1.18869	3.95902			0.210531	5.52922
																										1.71909	4.29368	1.18948	3.92928			0.210665	5.52645
																										1.71963	4.29141	1.19028	3.89091			0.210798	5.52149
																										1.72017	4.28883	1.19108	3.84533			0.210931	5.51435
																										1.72072	4.2861	1.19188	3.79378			0.211065	5.50503
																										1.72181	4.28078	1.19268	3.73766			0.211198	5.49356
																										1.7229	4.27668	1.19348	3.67852			0.211331	5.47996
																										1.724	4.2749	1.19428	3.61795			0.211465	5.46423
																										1.72509	4.27629	1.19508	3.55756			0.211598	5.4464
																										1.72619	4.28142	1.19588	3.49891			0.211731	5.4265
																										1.72728	4.29045	1.19668	3.44344			0.211865	5.40455
																										1.72842	4.30381	1.19748	3.39246			0.211998	5.38059
																										1.72956	4.32055	1.19828	3.34708			0.212131	5.35463
																										1.7307	4.33965	1.19908	3.3082			0.212265	5.32672
																										1.73184	4.35981	1.19988	3.27648			0.212398	5.29689
																										1.73298	4.37961	1.20068	3.25235			0.212531	5.26517
																										1.73412	4.39758	1.20148	3.23599			0.212665	5.23162
																										1.73587	4.41874	1.20228	3.22735			0.212798	5.19626
																										1.73722	4.42805	1.20282	3.22575			0.212931	5.15914
																										1.7382	4.43037	1.20335	3.22737			0.213065	5.12031
																										1.73918	4.42911	1.20389	3.23204			0.213198	5.07982
																										1.74015	4.42459	1.20458	3.24204			0.213331	5.03771
																										1.74113	4.41736	1.20538	3.25875			0.213465	4.99403
																										1.74211	4.40811	1.20618	3.27996			0.213598	4.94883
																										1.74308	4.39772	1.20698	3.30454			0.213731	4.90218
																										1.74429	4.38461	1.20778	3.33131			0.213865	4.85412
																										1.7455	4.37287	1.20858	3.35901			0.213998	4.80472
																										1.74671	4.36403	1.20938	3.38636			0.214131	4.75402
																										1.74792	4.35924	1.21018	3.41211			0.214265	4.7021
																										1.74877	4.35868	1.21098	3.43505			0.214398	4.649
																										1.74963	4.36053	1.21178	3.45405			0.214531	4.5948
																										1.75048	4.36469	1.21258	3.46812			0.214665	4.53956
																										1.75133	4.37092	1.21338	3.47642			0.214798	4.48333
																										1.75219	4.37886	1.21394	3.47841			0.214931	4.42619
																										1.75304	4.38802	1.2145	3.47707			0.215065	4.3682
																										1.75428	4.40245	1.21502	3.47268			0.215198	4.30942
																										1.75553	4.41642	1.21568	3.46268			0.215331	4.24994
																										1.75677	4.42802	1.21646	3.44448			0.215465	4.1898
																										1.75802	4.43563	1.21726	3.41866			0.215598	4.1291
																										1.75927	4.43802	1.21806	3.38591			0.215731	4.06788
																										1.76051	4.43457	1.21886	3.34669			0.215865	4.00622
																										1.76176	4.42528	1.21966	3.30164			0.215998	3.9442
																										1.76314	4.40891	1.22046	3.2515			0.216131	3.88189
																										1.76453	4.38788	1.22126	3.19712			0.216265	3.81935
																										1.76592	4.36454	1.22206	3.13943			0.216398	3.75665
																										1.7673	4.34149	1.22286	3.07938			0.216531	3.69387
																										1.76869	4.3212	1.22366	3.01792			0.216665	3.63108
																										1.77008	4.30566	1.22446	2.956			0.216798	3.56835
																										1.77146	4.29607	1.22526	2.89447			0.216931	3.50575
																										1.77285	4.29268	1.22606	2.83416			0.217065	3.44335
																										1.77424	4.29477	1.22686	2.77577			0.217198	3.38123
																										1.77562	4.30076	1.22766	2.71992			0.217331	3.31944
																										1.77717	4.30933	1.22846	2.66711			0.217465	3.25806
																										1.77835	4.31513	1.22926	2.61774			0.217598	3.19717
																										1.77953	4.31863	1.23006	2.57212			0.217731	3.13681
																										1.78051	4.31886	1.23086	2.53044			0.217865	3.07708
																										1.7815	4.31604	1.23166	2.4928			0.217998	3.01802
																										1.78248	4.30982	1.23246	2.45924			0.218131	2.9597
																										1.78346	4.30008	1.23326	2.42971			0.218265	2.90219
																										1.78445	4.28694	1.23406	2.40413			0.218398	2.84556
																										1.78543	4.27076	1.23486	2.38234			0.218531	2.78985
																										1.78642	4.25207	1.23566	2.36418			0.218665	2.73514
																										1.78805	4.21759	1.23646	2.34944			0.218798	2.68148
																										1.78968	4.18206	1.23726	2.3379			0.218931	2.62892
																										1.7913	4.14939	1.23806	2.32933			0.219065	2.57753
																										1.79293	4.12283	1.23886	2.3235			0.219198	2.52735
																										1.79429	4.10684	1.23966	2.32015			0.219331	2.47845
																										1.79564	4.09667	1.24046	2.31906			0.219465	2.43087
																										1.79699	4.09178	1.24125	2.31999			0.219598	2.38465
																										1.79834	4.09095	1.24201	2.32256			0.219731	2.33985
																										1.79946	4.09207	1.24281	2.32682			0.219865	2.29652
																										1.80057	4.0936	1.24361	2.33248			0.219998	2.25469
																										1.80154	4.09433	1.24441	2.33935			0.220131	2.21441
																										1.8025	4.09375	1.24521	2.34726			0.220265	2.17573
																										1.80347	4.09121	1.24601	2.35604			0.220398	2.13866
																										1.80443	4.08618	1.24681	2.36554			0.220531	2.10327
																										1.8054	4.0783	1.24761	2.3756			0.220665	2.06957
																										1.80637	4.0674	1.24841	2.38612			0.220798	2.03761
																										1.80762	4.04881	1.24921	2.39697			0.220931	2.00741
																										1.80887	4.0257	1.25001	2.40806			0.221065	1.97901
																										1.81013	3.99906	1.25081	2.4193			0.221198	1.95243
																										1.81138	3.97028	1.25161	2.43062			0.221331	1.9277
																										1.81263	3.94093	1.25241	2.44196			0.221465	1.90485
																										1.81389	3.91266	1.25321	2.45329			0.221598	1.88389
																										1.81587	3.87365	1.25401	2.46457			0.221731	1.86486
																										1.81786	3.84553	1.25481	2.47579			0.221865	1.84777
																										1.81918	3.83393	1.25561	2.48695			0.221998	1.83264
																										1.82051	3.82775	1.25641	2.49807			0.222131	1.81949
																										1.82142	3.82623	1.25721	2.50918			0.222265	1.80834
																										1.82202	3.82621	1.25801	2.52031			0.222398	1.7992
																										1.82263	3.8268	1.25881	2.53153			0.222531	1.79208
																										1.82324	3.82786	1.25961	2.5429			0.222665	1.787
																										1.82384	3.82923	1.26041	2.55449			0.222798	1.78397
																										1.82445	3.83073	1.26121	2.5664			0.222931	1.78299
																										1.82533	3.83279	1.26201	2.57871			0.223065	1.78408
																										1.82621	3.83427	1.26281	2.59152			0.223198	1.78725
																										1.82709	3.8347	1.26361	2.60494			0.223331	1.79248
																										1.82797	3.83367	1.26441	2.61907			0.223465	1.79981
																										1.82885	3.83087	1.26521	2.63403			0.223598	1.80921
																										1.82973	3.82608	1.26601	2.64989			0.223731	1.8207
																										1.831	3.81538	1.26681	2.66678			0.223865	1.83427
																										1.83228	3.80036	1.26761	2.68477			0.223998	1.84992
																										1.83356	3.7816	1.26841	2.70394			0.224131	1.86765
																										1.83483	3.76014	1.26921	2.72435			0.224265	1.88745
																										1.83611	3.7373	1.27001	2.74604			0.224398	1.90931
																										1.83739	3.71461	1.27081	2.76905			0.224531	1.93322
																										1.83866	3.69363	1.27161	2.79338			0.224665	1.95918
																										1.84049	3.66933	1.27241	2.81899			0.224798	1.98716
[truncated: 1,031 more rows]

## Sheet: Figure 4
Fig. 4d
NC-EsMV		C-EsMV
[truncated: 33 more rows]

[truncated: 23 more sheets: Figure 5, Fig. S2, Fig. S3, Fig. S4, Fig. S5, Fig. S7, Fig. S8, Fig. S9, Fig. S10, Fig. S11, Fig. S12, Fig. S13, Fig. S14, Fig. S15, Fig. S16, Fig. S17, Fig. S18, Fig. S19, Fig. S20, Fig. S22 …]
